# Supplementary material for: Note on the genus Serendib Deeleman-Reinhold, 2001, with the description of a new species (Araneae, Corinnidae, Castianeirinae)
Source: Biodivers Data J. 2023 Feb 15;11:e99980. doi: 10.3897/BDJ.11.e99980 (PMC10848861; doi:10.3897/BDJ.11.e99980)
Supplement: XML Treatment for Serendib [file BDJ.11.e99980-treatment1.xml]

<!DOCTYPE tp:taxon-treatment
  PUBLIC "-//TaxonX//DTD Taxonomic Treatment Publishing DTD v0 20100105//EN" "tax-treatment-NSO.dtd">
<tp:taxon-treatment xmlns:tp="http://www.plazi.org/taxpub"><tp:treatment-meta><mixed-citation publication-type="journal"><person-group><name><surname>Zhang</surname><given-names>Lu</given-names></name><name><surname>Zhang</surname><given-names>Feng</given-names></name></person-group><article-title>Note on the genus <italic><tp:taxon-name><tp:taxon-name-part taxon-name-part-type="genus" reg="Serendib">Serendib</tp:taxon-name-part></tp:taxon-name></italic> Deeleman-Reinhold, 2001, with the description of a new species (<tp:taxon-name><tp:taxon-name-part taxon-name-part-type="order">Araneae</tp:taxon-name-part></tp:taxon-name>, <tp:taxon-name><tp:taxon-name-part taxon-name-part-type="family">Corinnidae</tp:taxon-name-part></tp:taxon-name>, <tp:taxon-name><tp:taxon-name-part taxon-name-part-type="subfamily">Castianeirinae</tp:taxon-name-part></tp:taxon-name>)</article-title><source>Biodivers Data J</source><day>15</day><month>02</month><year>2023</year><volume>11</volume><pub-id pub-id-type="doi">10.3897/BDJ.11.e99980</pub-id></mixed-citation></tp:treatment-meta><tp:nomenclature><tp:taxon-name>
            <object-id xmlns:xlink="http://www.w3.org/1999/xlink" content-type="arpha" xlink:type="simple">5602E82E-010B-5C8D-8D42-9A6F2FEA19CC</object-id>
            <tp:taxon-name-part taxon-name-part-type="genus">Serendib</tp:taxon-name-part>
          </tp:taxon-name><tp:taxon-authority>Deeleman-Reinhold, 2001</tp:taxon-authority><tp:nomenclature-citation-list><tp:nomenclature-citation><tp:taxon-name>
                <tp:taxon-name-part taxon-name-part-type="genus">Serendib</tp:taxon-name-part>
              </tp:taxon-name><tp:type-species><tp:taxon-name>
                  <tp:taxon-name-part taxon-name-part-type="genus">Serendib</tp:taxon-name-part>
                  <tp:taxon-name-part taxon-name-part-type="species">volans</tp:taxon-name-part>
                </tp:taxon-name></tp:type-species><comment> Deeleman-Reinhold, 2001</comment></tp:nomenclature-citation></tp:nomenclature-citation-list></tp:nomenclature><tp:treatment-sec sec-type="Description"><title>Description</title><p>Small spiders, 4–6 mm in length. Carapace wedge-shaped or elongated, smooth or with plumose hairs; several long setae on clypeus and eye region; broadest of carapace at coxae Ⅱ–Ⅲ (Fig. <xref ref-type="fig" rid="F8310321">7</xref>a); anterior eye row slightly recurved in dorsal view and posterior eye row very wide and strongly recurved (Fig. <xref ref-type="fig" rid="F8334490">1</xref>a); fovea short, longitudinal, indistinct. Chelicerae same colour as carapace, both promargin and retromargin with two teeth. Sternum about as broad as long, slightly narrowed posteriorly. Leg formula 4123; femora Ⅰ–Ⅱ with one row of long bristles ventrally (usually four or eight), femora Ⅲ–Ⅳ with one or two long bristles ventrally (Fig. <xref ref-type="fig" rid="F8334479">3</xref>). Abdomen round or oval in females, elongate oval in males; with short or long grooved collar (Fig. <xref ref-type="fig" rid="F8334490">1</xref>b–d); anterior with one or two pairs of strongly erected spines (Fig. <xref ref-type="fig" rid="F8334450">2</xref>); dorsal scutum strongly sclerotized (Fig. <xref ref-type="fig" rid="F8310321">7</xref>a).</p><p>Palpal tibia longer than wide, with retrolateral hump and small RTA. Subtegulum visible in retrolateral view. Sperm duct coiled and formed loops, anterior with extra transverse U-shaped loop in <italic><tp:taxon-name><tp:taxon-name-part taxon-name-part-type="genus" reg="Serendib">S.</tp:taxon-name-part><tp:taxon-name-part taxon-name-part-type="species" reg="hispida">hispida</tp:taxon-name-part></tp:taxon-name></italic> <bold>sp. n.</bold> and <italic><tp:taxon-name><tp:taxon-name-part taxon-name-part-type="genus" reg="Serendib">S.</tp:taxon-name-part><tp:taxon-name-part taxon-name-part-type="species" reg="suthepica">suthepica</tp:taxon-name-part></tp:taxon-name></italic>. Embolus with distinctly narrowed tip (Fig. <xref ref-type="fig" rid="F8310336">8</xref>a–d and fig. 517 in <xref ref-type="bibr" rid="B8310407">Deeleman-Reinhold (2001)</xref>).</p><p>Epigyne simple and strongly sclerotized. Copulatory openings posteriorly situated, with simple sclerotized margins. Copulatory ducts gradually extended into anterior spermathecae. Posterior spermathecae separated or contiguous (Fig. <xref ref-type="fig" rid="F8310317">4</xref>c–d; Fig. <xref ref-type="fig" rid="F8310319">6</xref>c–d; Fig. <xref ref-type="fig" rid="F8310336">8</xref>e–f).</p></tp:treatment-sec><tp:treatment-sec sec-type="Diagnosis"><title>Diagnosis</title><p>All species of <italic><tp:taxon-name><tp:taxon-name-part taxon-name-part-type="genus" reg="Serendib">Serendib</tp:taxon-name-part></tp:taxon-name></italic> resemble those of <italic><tp:taxon-name><tp:taxon-name-part taxon-name-part-type="genus" reg="Sphecotypus">Sphecotypus</tp:taxon-name-part></tp:taxon-name></italic> O. Pickard-Cambridge, 1895 and <italic><tp:taxon-name><tp:taxon-name-part taxon-name-part-type="genus" reg="Aetius">Aetius</tp:taxon-name-part></tp:taxon-name></italic> O. Pickard-Cambridge, 1897 in ant-mimicking, small body size and having wide, strongly recurved posterior eye row (Fig. <xref ref-type="fig" rid="F8334490">1</xref>a), but can be distinguished by the following characters: 1) abdomen without transverse constriction (Fig. <xref ref-type="fig" rid="F8310317">4</xref>a–b; Fig. <xref ref-type="fig" rid="F8310319">6</xref>a–b; Fig. <xref ref-type="fig" rid="F8310321">7</xref>a, c); 2) anterior abdomen with one or two pairs of strongly erected spines (Fig. <xref ref-type="fig" rid="F8334450">2</xref>); 3) femora Ⅰ–Ⅱ with one row of long bristles ventrally (usually four or eight), femora Ⅲ–Ⅳ with one or two long bristles ventrally (Fig. <xref ref-type="fig" rid="F8334479">3</xref>); 4) copulatory duct long, curved or spiral (Fig. <xref ref-type="fig" rid="F8310317">4</xref>d; Fig. <xref ref-type="fig" rid="F8310319">6</xref>d; Fig. <xref ref-type="fig" rid="F8310336">8</xref>f).</p></tp:treatment-sec><tp:treatment-sec sec-type="Distribution"><title>Distribution</title><p>China, Indonesia, Laos, Malaysia, Thailand (Fig. <xref ref-type="fig" rid="F8310338">9</xref>).</p></tp:treatment-sec><tp:treatment-sec><!--Section generated to contain objects referenced in tp:taxon-treatment.--><fig id="F8310321" position="float" orientation="portrait"><object-id xmlns:xlink="http://www.w3.org/1999/xlink" content-type="arpha" xlink:type="simple">8E0619DB-CD84-50E4-92FB-852C81D63F3A</object-id><object-id xmlns:xlink="http://www.w3.org/1999/xlink" content-type="doi" xlink:type="simple">10.3897/BDJ.11.e99980.figure7</object-id><label>Figure 7.</label><caption><p><italic><tp:taxon-name><tp:taxon-name-part taxon-name-part-type="genus" reg="Serendib">Serendib</tp:taxon-name-part><tp:taxon-name-part taxon-name-part-type="species" reg="hispida">hispida</tp:taxon-name-part></tp:taxon-name></italic> <bold>sp. n.</bold>: <bold>a</bold> male habitus, dorsal view; <bold>b</bold> same, ventral view; <bold>c</bold> female habitus, dorsal view; <bold>d</bold> same, ventral view. Scale bars: 1 mm (a–d).</p></caption><graphic xmlns:xlink="http://www.w3.org/1999/xlink" xlink:href="bdj-11-e99980-g007.jpg" position="float" id="oo_790071.jpg" orientation="portrait" xlink:type="simple"><uri content-type="original_file" xlink:type="simple">https://binary.pensoft.net/fig/790071</uri></graphic></fig><fig-group id="F8334490" position="float" orientation="portrait"><caption><p>Characteristics of <italic><tp:taxon-name><tp:taxon-name-part taxon-name-part-type="genus" reg="Serendib">Serendib</tp:taxon-name-part></tp:taxon-name></italic> species. Scale bars: 0.2 mm.</p></caption><fig id="F8334787" position="float" orientation="portrait"><object-id xmlns:xlink="http://www.w3.org/1999/xlink" content-type="arpha" xlink:type="simple">23CB0A72-A6A7-5B51-BB98-1C034A22080F</object-id><object-id xmlns:xlink="http://www.w3.org/1999/xlink" content-type="doi" xlink:type="simple">10.3897/BDJ.11.e99980.figure1a</object-id><label>Figure 1a.</label><caption><p><italic><tp:taxon-name><tp:taxon-name-part taxon-name-part-type="genus" reg="Serendib">Serendib</tp:taxon-name-part><tp:taxon-name-part taxon-name-part-type="species" reg="hispida">hispida</tp:taxon-name-part></tp:taxon-name></italic> <bold>sp. n.</bold>: male ocular area, dorsal view (left) and frontal view (right);</p></caption><graphic xmlns:xlink="http://www.w3.org/1999/xlink" xlink:href="bdj-11-e99980-g001_a.jpg" xlink:type="simple" position="float" orientation="portrait" id="oo_790896.jpg"><uri content-type="original_file" xlink:type="simple">https://binary.pensoft.net/fig/790896</uri></graphic></fig><fig id="F8334788" position="float" orientation="portrait"><object-id xmlns:xlink="http://www.w3.org/1999/xlink" content-type="arpha" xlink:type="simple">E42B327E-CE53-5B85-AB73-CC37926DFBCB</object-id><object-id xmlns:xlink="http://www.w3.org/1999/xlink" content-type="doi" xlink:type="simple">10.3897/BDJ.11.e99980.figure1b</object-id><label>Figure 1b.</label><caption><p>Same, female collar;</p></caption><graphic xmlns:xlink="http://www.w3.org/1999/xlink" xlink:href="bdj-11-e99980-g001_b.jpg" xlink:type="simple" position="float" orientation="portrait" id="oo_804269.jpg"><uri content-type="original_file" xlink:type="simple">https://binary.pensoft.net/fig/804269</uri></graphic></fig><fig id="F8334789" position="float" orientation="portrait"><object-id xmlns:xlink="http://www.w3.org/1999/xlink" content-type="arpha" xlink:type="simple">D29740B7-FA1E-5D20-B242-6775E6B00D99</object-id><object-id xmlns:xlink="http://www.w3.org/1999/xlink" content-type="doi" xlink:type="simple">10.3897/BDJ.11.e99980.figure1c</object-id><label>Figure 1c.</label><caption><p><italic><tp:taxon-name><tp:taxon-name-part taxon-name-part-type="genus" reg="Serendib">Serendib</tp:taxon-name-part><tp:taxon-name-part taxon-name-part-type="species" reg="suthepica">suthepica</tp:taxon-name-part></tp:taxon-name></italic> Deeleman-Reinhold, 2001: female collar;</p></caption><graphic xmlns:xlink="http://www.w3.org/1999/xlink" xlink:href="bdj-11-e99980-g001_c.jpg" xlink:type="simple" position="float" orientation="portrait" id="oo_804270.jpg"><uri content-type="original_file" xlink:type="simple">https://binary.pensoft.net/fig/804270</uri></graphic></fig><fig id="F8334790" position="float" orientation="portrait"><object-id xmlns:xlink="http://www.w3.org/1999/xlink" content-type="arpha" xlink:type="simple">802CDD61-7316-52A6-8CE8-674A97227FE1</object-id><object-id xmlns:xlink="http://www.w3.org/1999/xlink" content-type="doi" xlink:type="simple">10.3897/BDJ.11.e99980.figure1d</object-id><label>Figure 1d.</label><caption><p><italic><tp:taxon-name><tp:taxon-name-part taxon-name-part-type="genus" reg="Serendib">Serendib</tp:taxon-name-part><tp:taxon-name-part taxon-name-part-type="species" reg="volans">volans</tp:taxon-name-part></tp:taxon-name></italic> Deeleman-Reinhold, 2001: female collar.</p></caption><graphic xmlns:xlink="http://www.w3.org/1999/xlink" xlink:href="bdj-11-e99980-g001_d.jpg" xlink:type="simple" position="float" orientation="portrait" id="oo_790900.jpg"><uri content-type="original_file" xlink:type="simple">https://binary.pensoft.net/fig/790900</uri></graphic></fig></fig-group><fig-group id="F8334479" position="float" orientation="portrait"><caption><p>Femora of <italic><tp:taxon-name><tp:taxon-name-part taxon-name-part-type="genus" reg="Serendib">Serendib</tp:taxon-name-part></tp:taxon-name></italic> species (retrolateral view), females. Scale bars: 0.2 mm.</p></caption><fig id="F8334484" position="float" orientation="portrait"><object-id xmlns:xlink="http://www.w3.org/1999/xlink" content-type="arpha" xlink:type="simple">8ACF4471-45C1-507F-B89F-9854440BEE41</object-id><object-id xmlns:xlink="http://www.w3.org/1999/xlink" content-type="doi" xlink:type="simple">10.3897/BDJ.11.e99980.figure3a</object-id><label>Figure 3a.</label><caption><p><italic><tp:taxon-name><tp:taxon-name-part taxon-name-part-type="genus" reg="Serendib">Serendib</tp:taxon-name-part><tp:taxon-name-part taxon-name-part-type="species" reg="hispida">hispida</tp:taxon-name-part></tp:taxon-name></italic> <bold>sp. n.</bold>;</p></caption><graphic xmlns:xlink="http://www.w3.org/1999/xlink" xlink:href="bdj-11-e99980-g003_a.jpg" xlink:type="simple" position="float" orientation="portrait" id="oo_790907.jpg"><uri content-type="original_file" xlink:type="simple">https://binary.pensoft.net/fig/790907</uri></graphic></fig><fig id="F8334485" position="float" orientation="portrait"><object-id xmlns:xlink="http://www.w3.org/1999/xlink" content-type="arpha" xlink:type="simple">42DE2197-4B89-501B-A3F4-357D4B4DD4AA</object-id><object-id xmlns:xlink="http://www.w3.org/1999/xlink" content-type="doi" xlink:type="simple">10.3897/BDJ.11.e99980.figure3b</object-id><label>Figure 3b.</label><caption><p><italic><tp:taxon-name><tp:taxon-name-part taxon-name-part-type="genus" reg="Serendib">Serendib</tp:taxon-name-part><tp:taxon-name-part taxon-name-part-type="species" reg="suthepica">suthepica</tp:taxon-name-part></tp:taxon-name></italic> Deeleman-Reinhold, 2001;</p></caption><graphic xmlns:xlink="http://www.w3.org/1999/xlink" xlink:href="bdj-11-e99980-g003_b.jpg" xlink:type="simple" position="float" orientation="portrait" id="oo_790906.jpg"><uri content-type="original_file" xlink:type="simple">https://binary.pensoft.net/fig/790906</uri></graphic></fig><fig id="F8334486" position="float" orientation="portrait"><object-id xmlns:xlink="http://www.w3.org/1999/xlink" content-type="arpha" xlink:type="simple">190C904F-81F8-5993-841B-6D7704947F3F</object-id><object-id xmlns:xlink="http://www.w3.org/1999/xlink" content-type="doi" xlink:type="simple">10.3897/BDJ.11.e99980.figure3c</object-id><label>Figure 3c.</label><caption><p><italic><tp:taxon-name><tp:taxon-name-part taxon-name-part-type="genus" reg="Serendib">Serendib</tp:taxon-name-part><tp:taxon-name-part taxon-name-part-type="species" reg="volans">volans</tp:taxon-name-part></tp:taxon-name></italic> Deeleman-Reinhold, 2001.</p></caption><graphic xmlns:xlink="http://www.w3.org/1999/xlink" xlink:href="bdj-11-e99980-g003_c.jpg" xlink:type="simple" position="float" orientation="portrait" id="oo_790905.jpg"><uri content-type="original_file" xlink:type="simple">https://binary.pensoft.net/fig/790905</uri></graphic></fig></fig-group><fig-group id="F8334450" position="float" orientation="portrait"><caption><p>Erect spines on anterior abdomen of <italic><tp:taxon-name><tp:taxon-name-part taxon-name-part-type="genus" reg="Serendib">Serendib</tp:taxon-name-part></tp:taxon-name></italic> species, females. Scale bars: 1 mm.</p></caption><fig id="F8334455" position="float" orientation="portrait"><object-id xmlns:xlink="http://www.w3.org/1999/xlink" content-type="arpha" xlink:type="simple">2BC6C04E-6348-5F3F-8986-A893F5D8D632</object-id><object-id xmlns:xlink="http://www.w3.org/1999/xlink" content-type="doi" xlink:type="simple">10.3897/BDJ.11.e99980.figure2a</object-id><label>Figure 2a.</label><caption><p><italic><tp:taxon-name><tp:taxon-name-part taxon-name-part-type="genus" reg="Serendib">Serendib</tp:taxon-name-part><tp:taxon-name-part taxon-name-part-type="species" reg="hispida">hispida</tp:taxon-name-part></tp:taxon-name></italic> <bold>sp. n.</bold>, dorsal view;</p></caption><graphic xmlns:xlink="http://www.w3.org/1999/xlink" xlink:href="bdj-11-e99980-g002_a.jpg" xlink:type="simple" position="float" orientation="portrait" id="oo_790901.jpg"><uri content-type="original_file" xlink:type="simple">https://binary.pensoft.net/fig/790901</uri></graphic></fig><fig id="F8334456" position="float" orientation="portrait"><object-id xmlns:xlink="http://www.w3.org/1999/xlink" content-type="arpha" xlink:type="simple">385AA399-2006-5D66-A099-CF8318B80E7C</object-id><object-id xmlns:xlink="http://www.w3.org/1999/xlink" content-type="doi" xlink:type="simple">10.3897/BDJ.11.e99980.figure2b</object-id><label>Figure 2b.</label><caption><p>same, lateral view;</p></caption><graphic xmlns:xlink="http://www.w3.org/1999/xlink" xlink:href="bdj-11-e99980-g002_b.jpg" xlink:type="simple" position="float" orientation="portrait" id="oo_803138.jpg"><uri content-type="original_file" xlink:type="simple">https://binary.pensoft.net/fig/803138</uri></graphic></fig><fig id="F8334457" position="float" orientation="portrait"><object-id xmlns:xlink="http://www.w3.org/1999/xlink" content-type="arpha" xlink:type="simple">1B38D099-1BC2-5CAB-B41D-1FDF6B49654D</object-id><object-id xmlns:xlink="http://www.w3.org/1999/xlink" content-type="doi" xlink:type="simple">10.3897/BDJ.11.e99980.figure2c</object-id><label>Figure 2c.</label><caption><p><italic><tp:taxon-name><tp:taxon-name-part taxon-name-part-type="genus" reg="Serendib">Serendib</tp:taxon-name-part><tp:taxon-name-part taxon-name-part-type="species" reg="volans">volans</tp:taxon-name-part></tp:taxon-name></italic> Deeleman-Reinhold, 2001, dorsal view;</p></caption><graphic xmlns:xlink="http://www.w3.org/1999/xlink" xlink:href="bdj-11-e99980-g002_c.jpg" xlink:type="simple" position="float" orientation="portrait" id="oo_803139.jpg"><uri content-type="original_file" xlink:type="simple">https://binary.pensoft.net/fig/803139</uri></graphic></fig><fig id="F8334458" position="float" orientation="portrait"><object-id xmlns:xlink="http://www.w3.org/1999/xlink" content-type="arpha" xlink:type="simple">4D8A035C-EC82-5D26-AA14-2A96DBB399D1</object-id><object-id xmlns:xlink="http://www.w3.org/1999/xlink" content-type="doi" xlink:type="simple">10.3897/BDJ.11.e99980.figure2d</object-id><label>Figure 2d.</label><caption><p>same, lateral view.</p></caption><graphic xmlns:xlink="http://www.w3.org/1999/xlink" xlink:href="bdj-11-e99980-g002_d.jpg" xlink:type="simple" position="float" orientation="portrait" id="oo_790904.jpg"><uri content-type="original_file" xlink:type="simple">https://binary.pensoft.net/fig/790904</uri></graphic></fig></fig-group><fig id="F8310336" position="float" orientation="portrait"><object-id xmlns:xlink="http://www.w3.org/1999/xlink" content-type="arpha" xlink:type="simple">E98A87CD-F3A8-500B-99E3-C9A0893A6E37</object-id><object-id xmlns:xlink="http://www.w3.org/1999/xlink" content-type="doi" xlink:type="simple">10.3897/BDJ.11.e99980.figure8</object-id><label>Figure 8.</label><caption><p><italic><tp:taxon-name><tp:taxon-name-part taxon-name-part-type="genus" reg="Serendib">Serendib</tp:taxon-name-part><tp:taxon-name-part taxon-name-part-type="species" reg="hispida">hispida</tp:taxon-name-part></tp:taxon-name></italic> <bold>sp. n.</bold>: a male left palp, prolateral view; <bold>b</bold> same, ventral view; <bold>c</bold> same, retrolateral view; <bold>d</bold> enlarged emblous, ventro-retrolateral view; <bold>e</bold> epigyne, ventral view; <bold>f</bold> vulva, dorsal view. Abbreviations: E—embolus; T—tegulum; ST—subtegulum; SD—sperm duct; RTA—retrolateral tibial apophysis; CO—copulatory opening; CD—copulatory duct; FD—fertilization duct; S—spermatheca. Scale bars: 0.1 mm (a–f).</p></caption><graphic xmlns:xlink="http://www.w3.org/1999/xlink" xlink:href="bdj-11-e99980-g008.jpg" position="float" id="oo_803148.jpg" orientation="portrait" xlink:type="simple"><uri content-type="original_file" xlink:type="simple">https://binary.pensoft.net/fig/803148</uri></graphic></fig><fig id="F8310317" position="float" orientation="portrait"><object-id xmlns:xlink="http://www.w3.org/1999/xlink" content-type="arpha" xlink:type="simple">50F4DB77-2E35-5E3E-8D33-9A29BB4B8C63</object-id><object-id xmlns:xlink="http://www.w3.org/1999/xlink" content-type="doi" xlink:type="simple">10.3897/BDJ.11.e99980.figure4</object-id><label>Figure 4.</label><caption><p><italic><tp:taxon-name><tp:taxon-name-part taxon-name-part-type="genus" reg="Serendib">Serendib</tp:taxon-name-part><tp:taxon-name-part taxon-name-part-type="species" reg="volans">volans</tp:taxon-name-part></tp:taxon-name></italic> Deeleman-Reinhold, 2001: <bold>a</bold> female habitus, dorsal view; <bold>b</bold> same, ventral view; <bold>c</bold> epigyne, ventral view; <bold>d</bold> vulva, dorsal view. Abbreviations: CO—copulatory opening; CD—copulatory duct; FD—fertilization duct; S—spermatheca. Scale bars: 1 mm (a–b); 0.1 mm (c–d).</p></caption><graphic xmlns:xlink="http://www.w3.org/1999/xlink" xlink:href="bdj-11-e99980-g004.jpg" position="float" id="oo_803147.jpg" orientation="portrait" xlink:type="simple"><uri content-type="original_file" xlink:type="simple">https://binary.pensoft.net/fig/803147</uri></graphic></fig><fig id="F8310319" position="float" orientation="portrait"><object-id xmlns:xlink="http://www.w3.org/1999/xlink" content-type="arpha" xlink:type="simple">1D0F4303-C4D3-5038-9416-43ADA2895E93</object-id><object-id xmlns:xlink="http://www.w3.org/1999/xlink" content-type="doi" xlink:type="simple">10.3897/BDJ.11.e99980.figure6</object-id><label>Figure 6.</label><caption><p><italic><tp:taxon-name><tp:taxon-name-part taxon-name-part-type="genus" reg="Serendib">Serendib</tp:taxon-name-part><tp:taxon-name-part taxon-name-part-type="species" reg="suthepica">suthepica</tp:taxon-name-part></tp:taxon-name></italic> Deeleman-Reinhold, 2001: <bold>a</bold> female habitus, dorsal view; <bold>b</bold> same, ventral view; <bold>c</bold> epigyne, ventral view; <bold>d</bold> vulva, dorsal view. Abbreviations: CO—copulatory opening; CD—copulatory duct; FD—fertilization duct; S—spermatheca. Scale bars: 1 mm (a–b); 0.2 mm (c–d).</p></caption><graphic xmlns:xlink="http://www.w3.org/1999/xlink" xlink:href="bdj-11-e99980-g006.jpg" position="float" id="oo_803146.jpg" orientation="portrait" xlink:type="simple"><uri content-type="original_file" xlink:type="simple">https://binary.pensoft.net/fig/803146</uri></graphic></fig><fig id="F8310338" position="float" orientation="portrait"><object-id xmlns:xlink="http://www.w3.org/1999/xlink" content-type="arpha" xlink:type="simple">9489B049-87A9-59D4-9F45-F71AC0C55D02</object-id><object-id xmlns:xlink="http://www.w3.org/1999/xlink" content-type="doi" xlink:type="simple">10.3897/BDJ.11.e99980.figure9</object-id><label>Figure 9.</label><caption><p>Distribution map of the genus <italic><tp:taxon-name><tp:taxon-name-part taxon-name-part-type="genus" reg="Serendib">Serendib</tp:taxon-name-part></tp:taxon-name></italic>.</p></caption><graphic xmlns:xlink="http://www.w3.org/1999/xlink" xlink:href="bdj-11-e99980-g009.png" position="float" id="oo_780911.png" orientation="portrait" xlink:type="simple"><uri content-type="original_file" xlink:type="simple">https://binary.pensoft.net/fig/780911</uri></graphic></fig></tp:treatment-sec><ref-list><ref id="B8310407"><element-citation xmlns:xlink="http://www.w3.org/1999/xlink" publication-type="article" xlink:type="simple"><person-group person-group-type="author"><name name-style="western"><surname>Deeleman-Reinhold</surname><given-names>C. L.</given-names></name></person-group><year>2001</year><article-title>Forest spiders of South East Asia: with a revision of thesac and ground spiders (<tp:taxon-name><tp:taxon-name-part taxon-name-part-type="order">Araneae</tp:taxon-name-part></tp:taxon-name>: <tp:taxon-name><tp:taxon-name-part taxon-name-part-type="family">Clubionidae</tp:taxon-name-part></tp:taxon-name>, <tp:taxon-name><tp:taxon-name-part taxon-name-part-type="family">Corinnidae</tp:taxon-name-part></tp:taxon-name>, <tp:taxon-name><tp:taxon-name-part taxon-name-part-type="family">Liocranidae</tp:taxon-name-part></tp:taxon-name>, <tp:taxon-name><tp:taxon-name-part taxon-name-part-type="family">Gnaphosidae</tp:taxon-name-part></tp:taxon-name>, <tp:taxon-name><tp:taxon-name-part taxon-name-part-type="family">Prodidomidae</tp:taxon-name-part></tp:taxon-name> and <tp:taxon-name><tp:taxon-name-part taxon-name-part-type="family">Trochanterriidae</tp:taxon-name-part></tp:taxon-name>).</article-title><source>Brill, Leiden</source><volume>591 pp.</volume><pub-id pub-id-type="doi">10.1163/9789004475588</pub-id></element-citation></ref></ref-list></tp:taxon-treatment>
