# Supplementary material for: Note on the genus Serendib Deeleman-Reinhold, 2001, with the description of a new species (Araneae, Corinnidae, Castianeirinae)
Source: Biodivers Data J. 2023 Feb 15;11:e99980. doi: 10.3897/BDJ.11.e99980 (PMC10848861; doi:10.3897/BDJ.11.e99980)
Supplement: XML Treatment for Serendib volans [file BDJ.11.e99980-treatment2.xml]

<!DOCTYPE tp:taxon-treatment
  PUBLIC "-//TaxonX//DTD Taxonomic Treatment Publishing DTD v0 20100105//EN" "tax-treatment-NSO.dtd">
<tp:taxon-treatment xmlns:tp="http://www.plazi.org/taxpub"><tp:treatment-meta><mixed-citation publication-type="journal"><person-group><name><surname>Zhang</surname><given-names>Lu</given-names></name><name><surname>Zhang</surname><given-names>Feng</given-names></name></person-group><article-title>Note on the genus <italic><tp:taxon-name><tp:taxon-name-part taxon-name-part-type="genus" reg="Serendib">Serendib</tp:taxon-name-part></tp:taxon-name></italic> Deeleman-Reinhold, 2001, with the description of a new species (<tp:taxon-name><tp:taxon-name-part taxon-name-part-type="order">Araneae</tp:taxon-name-part></tp:taxon-name>, <tp:taxon-name><tp:taxon-name-part taxon-name-part-type="family">Corinnidae</tp:taxon-name-part></tp:taxon-name>, <tp:taxon-name><tp:taxon-name-part taxon-name-part-type="subfamily">Castianeirinae</tp:taxon-name-part></tp:taxon-name>)</article-title><source>Biodivers Data J</source><day>15</day><month>02</month><year>2023</year><volume>11</volume><pub-id pub-id-type="doi">10.3897/BDJ.11.e99980</pub-id></mixed-citation></tp:treatment-meta><tp:nomenclature><tp:taxon-name>
            <object-id xmlns:xlink="http://www.w3.org/1999/xlink" content-type="arpha" xlink:type="simple">50AB85C1-BCCB-5E31-A992-F2A22E4B9E36</object-id>
            <tp:taxon-name-part taxon-name-part-type="genus">Serendib</tp:taxon-name-part>
            <tp:taxon-name-part taxon-name-part-type="species">volans</tp:taxon-name-part>
          </tp:taxon-name><tp:taxon-authority>Deeleman-Reinhold, 2001</tp:taxon-authority></tp:nomenclature><tp:treatment-sec sec-type="materials"><title>Materials</title><list list-type="alpha-lower" list-content="occurrences"><list-item><p><bold>Type status:</bold> <named-content xmlns:xlink="http://www.w3.org/1999/xlink" content-type="dwc:typeStatus" xlink:type="simple">Other material</named-content>. <bold>Occurrence:</bold> recordedBy: <named-content xmlns:xlink="http://www.w3.org/1999/xlink" content-type="dwc:recordedBy" xlink:type="simple">Chi Ji</named-content>; individualCount: <named-content xmlns:xlink="http://www.w3.org/1999/xlink" content-type="dwc:individualCount" xlink:type="simple">1</named-content>; sex: <named-content xmlns:xlink="http://www.w3.org/1999/xlink" content-type="dwc:sex" xlink:type="simple">female</named-content>; lifeStage: <named-content xmlns:xlink="http://www.w3.org/1999/xlink" content-type="dwc:lifeStage" xlink:type="simple">adult</named-content>; occurrenceID: <named-content xmlns:xlink="http://www.w3.org/1999/xlink" content-type="dwc:occurrenceID" xlink:type="simple">97B26255-0FE4-505D-8BE4-85D25C017548</named-content>; <bold>Taxon:</bold> scientificName: <named-content xmlns:xlink="http://www.w3.org/1999/xlink" content-type="dwc:scientificName" xlink:type="simple"><italic><tp:taxon-name><tp:taxon-name-part taxon-name-part-type="genus" reg="Serendib">Serendib</tp:taxon-name-part><tp:taxon-name-part taxon-name-part-type="species" reg="volans">volans</tp:taxon-name-part></tp:taxon-name></italic> Deeleman-Reinhold, 2001</named-content>; <bold>Location:</bold> country: <named-content xmlns:xlink="http://www.w3.org/1999/xlink" content-type="dwc:country" xlink:type="simple">Malaysia</named-content>; stateProvince: <named-content xmlns:xlink="http://www.w3.org/1999/xlink" content-type="dwc:stateProvince" xlink:type="simple">Negeri Sabah</named-content>; locality: <named-content xmlns:xlink="http://www.w3.org/1999/xlink" content-type="dwc:locality" xlink:type="simple">Forest Girl Camp</named-content>; <bold>Event:</bold> year: <named-content xmlns:xlink="http://www.w3.org/1999/xlink" content-type="dwc:year" xlink:type="simple">2017</named-content>; month: <named-content xmlns:xlink="http://www.w3.org/1999/xlink" content-type="dwc:month" xlink:type="simple">5</named-content>; day: <named-content xmlns:xlink="http://www.w3.org/1999/xlink" content-type="dwc:day" xlink:type="simple">2</named-content>; <bold>Record Level:</bold> institutionID: <named-content xmlns:xlink="http://www.w3.org/1999/xlink" content-type="dwc:institutionID" xlink:type="simple">the Museum of Hebei University</named-content>; institutionCode: <named-content xmlns:xlink="http://www.w3.org/1999/xlink" content-type="dwc:institutionCode" xlink:type="simple">MBHU</named-content></p></list-item></list></tp:treatment-sec><tp:treatment-sec sec-type="Description"><title>Description</title><p>Female (Fig. <xref ref-type="fig" rid="F8310317">4</xref>a–b). Total length 5.32; carapace 2.07 long, 1.44 wide; abdomen 3.25 long, 1.76 wide. Eye sizes and interdistances: AME 0.13, ALE 0.10, PME 0.11, PLE 0.09; AME–AME 0.22, AME–ALE 0.14, ALE–ALE 0.47, PME–PME 0.29, PME–PLE 0.21, PLE–PLE 0.65, ALE–PLE 0.18. MOA 0.22 long, anterior width 0.31, posterior width 0.37. Clypeal height 0.13. Labium 0.12 long, 0.31 wide. Sternum 0.93 long, 0.81 wide. Measurements of legs: I 5.18 (1.46, 0.46, 1.22, 1.11, 0.93), II 5.01 (1.44, 0.47, 1.17, 1.05, 0.88), III 4.84 (1.43, 0.45, 1.12, 1.11, 0.73), IV 6.32 (1.83, 0.49, 1.53, 1.55, 0.92).</p><p>Carapace brown, with smooth surface (Fig. <xref ref-type="fig" rid="F8310317">4</xref>a). Legs slender, brown; femora I–II black, with two white and longitudinal stripes (Fig. <xref ref-type="fig" rid="F8310317">4</xref>a–b); femora I–II with long bristles ventrally (Fig. <xref ref-type="fig" rid="F8334479">3</xref>c). Abdomen dark brown and round, with a pair of sigilla; with long and transverse groove collar (Fig. <xref ref-type="fig" rid="F8310317">4</xref>a; Fig. <xref ref-type="fig" rid="F8334490">1</xref>d); anteriorly with one pair of strongly erected spines (Fig. <xref ref-type="fig" rid="F8334450">2</xref>b, d). Dorsal scutum large, round, nearly covered abdomen, with a pair of white stripes (Fig. <xref ref-type="fig" rid="F8310317">4</xref>a).</p><p>Epigyne as in Fig. <xref ref-type="fig" rid="F8310317">4</xref>c–d. Copulatory openings distinct, with arc-shaped sclerotized margins. Copulatory ducts basal wide, gradually narrowed and extended into anterior spermathecae.</p></tp:treatment-sec><tp:treatment-sec sec-type="Diagnosis"><title>Diagnosis</title><p>The female of <italic><tp:taxon-name><tp:taxon-name-part taxon-name-part-type="genus" reg="Serendib">S.</tp:taxon-name-part><tp:taxon-name-part taxon-name-part-type="species" reg="volans">volans</tp:taxon-name-part></tp:taxon-name></italic> resembles that of <italic><tp:taxon-name><tp:taxon-name-part taxon-name-part-type="genus" reg="Serendib">S.</tp:taxon-name-part><tp:taxon-name-part taxon-name-part-type="species" reg="muadai">muadai</tp:taxon-name-part></tp:taxon-name></italic> in having similar colouration and habitus, but can be distinguished by the following characteristics: 1) abdomen with a pair of sigilla (vs. absent in <italic><tp:taxon-name><tp:taxon-name-part taxon-name-part-type="genus" reg="Serendib">S.</tp:taxon-name-part><tp:taxon-name-part taxon-name-part-type="species" reg="muadai">muadai</tp:taxon-name-part></tp:taxon-name></italic>) (cf. Fig. <xref ref-type="fig" rid="F8310317">4</xref>a with fig. 55 in <xref ref-type="bibr" rid="B8310416">Jäger et al. (2012)</xref>); 2) posterior spermathecae oval, distinctly separated (vs. posterior spermathecae round, closed to each other in <italic><tp:taxon-name><tp:taxon-name-part taxon-name-part-type="genus" reg="Serendib">S.</tp:taxon-name-part><tp:taxon-name-part taxon-name-part-type="species" reg="muadai">muadai</tp:taxon-name-part></tp:taxon-name></italic>) (cf. Fig. <xref ref-type="fig" rid="F8310317">4</xref>d with fig. 45 in <xref ref-type="bibr" rid="B8310416">Jäger et al. (2012)</xref>).</p></tp:treatment-sec><tp:treatment-sec sec-type="Distribution"><title>Distribution</title><p>Thailand, Malaysia (Borneo) (Fig. <xref ref-type="fig" rid="F8310338">9</xref>).</p></tp:treatment-sec><tp:treatment-sec><!--Section generated to contain objects referenced in tp:taxon-treatment.--><fig id="F8310317" position="float" orientation="portrait"><object-id xmlns:xlink="http://www.w3.org/1999/xlink" content-type="arpha" xlink:type="simple">50F4DB77-2E35-5E3E-8D33-9A29BB4B8C63</object-id><object-id xmlns:xlink="http://www.w3.org/1999/xlink" content-type="doi" xlink:type="simple">10.3897/BDJ.11.e99980.figure4</object-id><label>Figure 4.</label><caption><p><italic><tp:taxon-name><tp:taxon-name-part taxon-name-part-type="genus" reg="Serendib">Serendib</tp:taxon-name-part><tp:taxon-name-part taxon-name-part-type="species" reg="volans">volans</tp:taxon-name-part></tp:taxon-name></italic> Deeleman-Reinhold, 2001: <bold>a</bold> female habitus, dorsal view; <bold>b</bold> same, ventral view; <bold>c</bold> epigyne, ventral view; <bold>d</bold> vulva, dorsal view. Abbreviations: CO—copulatory opening; CD—copulatory duct; FD—fertilization duct; S—spermatheca. Scale bars: 1 mm (a–b); 0.1 mm (c–d).</p></caption><graphic xmlns:xlink="http://www.w3.org/1999/xlink" xlink:href="bdj-11-e99980-g004.jpg" position="float" id="oo_803147.jpg" orientation="portrait" xlink:type="simple"><uri content-type="original_file" xlink:type="simple">https://binary.pensoft.net/fig/803147</uri></graphic></fig><fig-group id="F8334479" position="float" orientation="portrait"><caption><p>Femora of <italic><tp:taxon-name><tp:taxon-name-part taxon-name-part-type="genus" reg="Serendib">Serendib</tp:taxon-name-part></tp:taxon-name></italic> species (retrolateral view), females. Scale bars: 0.2 mm.</p></caption><fig id="F8334484" position="float" orientation="portrait"><object-id xmlns:xlink="http://www.w3.org/1999/xlink" content-type="arpha" xlink:type="simple">8ACF4471-45C1-507F-B89F-9854440BEE41</object-id><object-id xmlns:xlink="http://www.w3.org/1999/xlink" content-type="doi" xlink:type="simple">10.3897/BDJ.11.e99980.figure3a</object-id><label>Figure 3a.</label><caption><p><italic><tp:taxon-name><tp:taxon-name-part taxon-name-part-type="genus" reg="Serendib">Serendib</tp:taxon-name-part><tp:taxon-name-part taxon-name-part-type="species" reg="hispida">hispida</tp:taxon-name-part></tp:taxon-name></italic> <bold>sp. n.</bold>;</p></caption><graphic xmlns:xlink="http://www.w3.org/1999/xlink" xlink:href="bdj-11-e99980-g003_a.jpg" xlink:type="simple" position="float" orientation="portrait" id="oo_790907.jpg"><uri content-type="original_file" xlink:type="simple">https://binary.pensoft.net/fig/790907</uri></graphic></fig><fig id="F8334485" position="float" orientation="portrait"><object-id xmlns:xlink="http://www.w3.org/1999/xlink" content-type="arpha" xlink:type="simple">42DE2197-4B89-501B-A3F4-357D4B4DD4AA</object-id><object-id xmlns:xlink="http://www.w3.org/1999/xlink" content-type="doi" xlink:type="simple">10.3897/BDJ.11.e99980.figure3b</object-id><label>Figure 3b.</label><caption><p><italic><tp:taxon-name><tp:taxon-name-part taxon-name-part-type="genus" reg="Serendib">Serendib</tp:taxon-name-part><tp:taxon-name-part taxon-name-part-type="species" reg="suthepica">suthepica</tp:taxon-name-part></tp:taxon-name></italic> Deeleman-Reinhold, 2001;</p></caption><graphic xmlns:xlink="http://www.w3.org/1999/xlink" xlink:href="bdj-11-e99980-g003_b.jpg" xlink:type="simple" position="float" orientation="portrait" id="oo_790906.jpg"><uri content-type="original_file" xlink:type="simple">https://binary.pensoft.net/fig/790906</uri></graphic></fig><fig id="F8334486" position="float" orientation="portrait"><object-id xmlns:xlink="http://www.w3.org/1999/xlink" content-type="arpha" xlink:type="simple">190C904F-81F8-5993-841B-6D7704947F3F</object-id><object-id xmlns:xlink="http://www.w3.org/1999/xlink" content-type="doi" xlink:type="simple">10.3897/BDJ.11.e99980.figure3c</object-id><label>Figure 3c.</label><caption><p><italic><tp:taxon-name><tp:taxon-name-part taxon-name-part-type="genus" reg="Serendib">Serendib</tp:taxon-name-part><tp:taxon-name-part taxon-name-part-type="species" reg="volans">volans</tp:taxon-name-part></tp:taxon-name></italic> Deeleman-Reinhold, 2001.</p></caption><graphic xmlns:xlink="http://www.w3.org/1999/xlink" xlink:href="bdj-11-e99980-g003_c.jpg" xlink:type="simple" position="float" orientation="portrait" id="oo_790905.jpg"><uri content-type="original_file" xlink:type="simple">https://binary.pensoft.net/fig/790905</uri></graphic></fig></fig-group><fig-group id="F8334490" position="float" orientation="portrait"><caption><p>Characteristics of <italic><tp:taxon-name><tp:taxon-name-part taxon-name-part-type="genus" reg="Serendib">Serendib</tp:taxon-name-part></tp:taxon-name></italic> species. Scale bars: 0.2 mm.</p></caption><fig id="F8334787" position="float" orientation="portrait"><object-id xmlns:xlink="http://www.w3.org/1999/xlink" content-type="arpha" xlink:type="simple">23CB0A72-A6A7-5B51-BB98-1C034A22080F</object-id><object-id xmlns:xlink="http://www.w3.org/1999/xlink" content-type="doi" xlink:type="simple">10.3897/BDJ.11.e99980.figure1a</object-id><label>Figure 1a.</label><caption><p><italic><tp:taxon-name><tp:taxon-name-part taxon-name-part-type="genus" reg="Serendib">Serendib</tp:taxon-name-part><tp:taxon-name-part taxon-name-part-type="species" reg="hispida">hispida</tp:taxon-name-part></tp:taxon-name></italic> <bold>sp. n.</bold>: male ocular area, dorsal view (left) and frontal view (right);</p></caption><graphic xmlns:xlink="http://www.w3.org/1999/xlink" xlink:href="bdj-11-e99980-g001_a.jpg" xlink:type="simple" position="float" orientation="portrait" id="oo_790896.jpg"><uri content-type="original_file" xlink:type="simple">https://binary.pensoft.net/fig/790896</uri></graphic></fig><fig id="F8334788" position="float" orientation="portrait"><object-id xmlns:xlink="http://www.w3.org/1999/xlink" content-type="arpha" xlink:type="simple">E42B327E-CE53-5B85-AB73-CC37926DFBCB</object-id><object-id xmlns:xlink="http://www.w3.org/1999/xlink" content-type="doi" xlink:type="simple">10.3897/BDJ.11.e99980.figure1b</object-id><label>Figure 1b.</label><caption><p>Same, female collar;</p></caption><graphic xmlns:xlink="http://www.w3.org/1999/xlink" xlink:href="bdj-11-e99980-g001_b.jpg" xlink:type="simple" position="float" orientation="portrait" id="oo_804269.jpg"><uri content-type="original_file" xlink:type="simple">https://binary.pensoft.net/fig/804269</uri></graphic></fig><fig id="F8334789" position="float" orientation="portrait"><object-id xmlns:xlink="http://www.w3.org/1999/xlink" content-type="arpha" xlink:type="simple">D29740B7-FA1E-5D20-B242-6775E6B00D99</object-id><object-id xmlns:xlink="http://www.w3.org/1999/xlink" content-type="doi" xlink:type="simple">10.3897/BDJ.11.e99980.figure1c</object-id><label>Figure 1c.</label><caption><p><italic><tp:taxon-name><tp:taxon-name-part taxon-name-part-type="genus" reg="Serendib">Serendib</tp:taxon-name-part><tp:taxon-name-part taxon-name-part-type="species" reg="suthepica">suthepica</tp:taxon-name-part></tp:taxon-name></italic> Deeleman-Reinhold, 2001: female collar;</p></caption><graphic xmlns:xlink="http://www.w3.org/1999/xlink" xlink:href="bdj-11-e99980-g001_c.jpg" xlink:type="simple" position="float" orientation="portrait" id="oo_804270.jpg"><uri content-type="original_file" xlink:type="simple">https://binary.pensoft.net/fig/804270</uri></graphic></fig><fig id="F8334790" position="float" orientation="portrait"><object-id xmlns:xlink="http://www.w3.org/1999/xlink" content-type="arpha" xlink:type="simple">802CDD61-7316-52A6-8CE8-674A97227FE1</object-id><object-id xmlns:xlink="http://www.w3.org/1999/xlink" content-type="doi" xlink:type="simple">10.3897/BDJ.11.e99980.figure1d</object-id><label>Figure 1d.</label><caption><p><italic><tp:taxon-name><tp:taxon-name-part taxon-name-part-type="genus" reg="Serendib">Serendib</tp:taxon-name-part><tp:taxon-name-part taxon-name-part-type="species" reg="volans">volans</tp:taxon-name-part></tp:taxon-name></italic> Deeleman-Reinhold, 2001: female collar.</p></caption><graphic xmlns:xlink="http://www.w3.org/1999/xlink" xlink:href="bdj-11-e99980-g001_d.jpg" xlink:type="simple" position="float" orientation="portrait" id="oo_790900.jpg"><uri content-type="original_file" xlink:type="simple">https://binary.pensoft.net/fig/790900</uri></graphic></fig></fig-group><fig-group id="F8334450" position="float" orientation="portrait"><caption><p>Erect spines on anterior abdomen of <italic><tp:taxon-name><tp:taxon-name-part taxon-name-part-type="genus" reg="Serendib">Serendib</tp:taxon-name-part></tp:taxon-name></italic> species, females. Scale bars: 1 mm.</p></caption><fig id="F8334455" position="float" orientation="portrait"><object-id xmlns:xlink="http://www.w3.org/1999/xlink" content-type="arpha" xlink:type="simple">2BC6C04E-6348-5F3F-8986-A893F5D8D632</object-id><object-id xmlns:xlink="http://www.w3.org/1999/xlink" content-type="doi" xlink:type="simple">10.3897/BDJ.11.e99980.figure2a</object-id><label>Figure 2a.</label><caption><p><italic><tp:taxon-name><tp:taxon-name-part taxon-name-part-type="genus" reg="Serendib">Serendib</tp:taxon-name-part><tp:taxon-name-part taxon-name-part-type="species" reg="hispida">hispida</tp:taxon-name-part></tp:taxon-name></italic> <bold>sp. n.</bold>, dorsal view;</p></caption><graphic xmlns:xlink="http://www.w3.org/1999/xlink" xlink:href="bdj-11-e99980-g002_a.jpg" xlink:type="simple" position="float" orientation="portrait" id="oo_790901.jpg"><uri content-type="original_file" xlink:type="simple">https://binary.pensoft.net/fig/790901</uri></graphic></fig><fig id="F8334456" position="float" orientation="portrait"><object-id xmlns:xlink="http://www.w3.org/1999/xlink" content-type="arpha" xlink:type="simple">385AA399-2006-5D66-A099-CF8318B80E7C</object-id><object-id xmlns:xlink="http://www.w3.org/1999/xlink" content-type="doi" xlink:type="simple">10.3897/BDJ.11.e99980.figure2b</object-id><label>Figure 2b.</label><caption><p>same, lateral view;</p></caption><graphic xmlns:xlink="http://www.w3.org/1999/xlink" xlink:href="bdj-11-e99980-g002_b.jpg" xlink:type="simple" position="float" orientation="portrait" id="oo_803138.jpg"><uri content-type="original_file" xlink:type="simple">https://binary.pensoft.net/fig/803138</uri></graphic></fig><fig id="F8334457" position="float" orientation="portrait"><object-id xmlns:xlink="http://www.w3.org/1999/xlink" content-type="arpha" xlink:type="simple">1B38D099-1BC2-5CAB-B41D-1FDF6B49654D</object-id><object-id xmlns:xlink="http://www.w3.org/1999/xlink" content-type="doi" xlink:type="simple">10.3897/BDJ.11.e99980.figure2c</object-id><label>Figure 2c.</label><caption><p><italic><tp:taxon-name><tp:taxon-name-part taxon-name-part-type="genus" reg="Serendib">Serendib</tp:taxon-name-part><tp:taxon-name-part taxon-name-part-type="species" reg="volans">volans</tp:taxon-name-part></tp:taxon-name></italic> Deeleman-Reinhold, 2001, dorsal view;</p></caption><graphic xmlns:xlink="http://www.w3.org/1999/xlink" xlink:href="bdj-11-e99980-g002_c.jpg" xlink:type="simple" position="float" orientation="portrait" id="oo_803139.jpg"><uri content-type="original_file" xlink:type="simple">https://binary.pensoft.net/fig/803139</uri></graphic></fig><fig id="F8334458" position="float" orientation="portrait"><object-id xmlns:xlink="http://www.w3.org/1999/xlink" content-type="arpha" xlink:type="simple">4D8A035C-EC82-5D26-AA14-2A96DBB399D1</object-id><object-id xmlns:xlink="http://www.w3.org/1999/xlink" content-type="doi" xlink:type="simple">10.3897/BDJ.11.e99980.figure2d</object-id><label>Figure 2d.</label><caption><p>same, lateral view.</p></caption><graphic xmlns:xlink="http://www.w3.org/1999/xlink" xlink:href="bdj-11-e99980-g002_d.jpg" xlink:type="simple" position="float" orientation="portrait" id="oo_790904.jpg"><uri content-type="original_file" xlink:type="simple">https://binary.pensoft.net/fig/790904</uri></graphic></fig></fig-group><fig id="F8310338" position="float" orientation="portrait"><object-id xmlns:xlink="http://www.w3.org/1999/xlink" content-type="arpha" xlink:type="simple">9489B049-87A9-59D4-9F45-F71AC0C55D02</object-id><object-id xmlns:xlink="http://www.w3.org/1999/xlink" content-type="doi" xlink:type="simple">10.3897/BDJ.11.e99980.figure9</object-id><label>Figure 9.</label><caption><p>Distribution map of the genus <italic><tp:taxon-name><tp:taxon-name-part taxon-name-part-type="genus" reg="Serendib">Serendib</tp:taxon-name-part></tp:taxon-name></italic>.</p></caption><graphic xmlns:xlink="http://www.w3.org/1999/xlink" xlink:href="bdj-11-e99980-g009.png" position="float" id="oo_780911.png" orientation="portrait" xlink:type="simple"><uri content-type="original_file" xlink:type="simple">https://binary.pensoft.net/fig/780911</uri></graphic></fig></tp:treatment-sec><ref-list><ref id="B8310416"><element-citation xmlns:xlink="http://www.w3.org/1999/xlink" publication-type="article" xlink:type="simple"><person-group person-group-type="author"><name name-style="western"><surname>Jäger</surname><given-names>P.</given-names></name><name name-style="western"><surname>Nophaseud</surname><given-names>L.</given-names></name><name name-style="western"><surname>Praxaysombath</surname><given-names>B.</given-names></name></person-group><year>2012</year><article-title>Spiders from Laos with description of a new species and new records (<tp:taxon-name><tp:taxon-name-part taxon-name-part-type="class">Arachnida</tp:taxon-name-part></tp:taxon-name>: <tp:taxon-name><tp:taxon-name-part taxon-name-part-type="order">Araneae</tp:taxon-name-part></tp:taxon-name>).</article-title><source>Acta Arachnologica</source><volume>61</volume><fpage>77</fpage><lpage>92</lpage><pub-id pub-id-type="doi">10.2476/asjaa.61.77</pub-id></element-citation></ref></ref-list></tp:taxon-treatment>
