# Supplementary material for: Note on the genus Serendib Deeleman-Reinhold, 2001, with the description of a new species (Araneae, Corinnidae, Castianeirinae)
Source: Biodivers Data J. 2023 Feb 15;11:e99980. doi: 10.3897/BDJ.11.e99980 (PMC10848861; doi:10.3897/BDJ.11.e99980)
Supplement: XML Treatment for Serendib suthepica [file BDJ.11.e99980-treatment3.xml]

<!DOCTYPE tp:taxon-treatment
  PUBLIC "-//TaxonX//DTD Taxonomic Treatment Publishing DTD v0 20100105//EN" "tax-treatment-NSO.dtd">
<tp:taxon-treatment xmlns:tp="http://www.plazi.org/taxpub"><tp:treatment-meta><mixed-citation publication-type="journal"><person-group><name><surname>Zhang</surname><given-names>Lu</given-names></name><name><surname>Zhang</surname><given-names>Feng</given-names></name></person-group><article-title>Note on the genus <italic><tp:taxon-name><tp:taxon-name-part taxon-name-part-type="genus" reg="Serendib">Serendib</tp:taxon-name-part></tp:taxon-name></italic> Deeleman-Reinhold, 2001, with the description of a new species (<tp:taxon-name><tp:taxon-name-part taxon-name-part-type="order">Araneae</tp:taxon-name-part></tp:taxon-name>, <tp:taxon-name><tp:taxon-name-part taxon-name-part-type="family">Corinnidae</tp:taxon-name-part></tp:taxon-name>, <tp:taxon-name><tp:taxon-name-part taxon-name-part-type="subfamily">Castianeirinae</tp:taxon-name-part></tp:taxon-name>)</article-title><source>Biodivers Data J</source><day>15</day><month>02</month><year>2023</year><volume>11</volume><pub-id pub-id-type="doi">10.3897/BDJ.11.e99980</pub-id></mixed-citation></tp:treatment-meta><tp:nomenclature><tp:taxon-name>
            <object-id xmlns:xlink="http://www.w3.org/1999/xlink" content-type="arpha" xlink:type="simple">39E593FF-1125-58CE-99F1-22261BA7A257</object-id>
            <tp:taxon-name-part taxon-name-part-type="genus">Serendib</tp:taxon-name-part>
            <tp:taxon-name-part taxon-name-part-type="species">suthepica</tp:taxon-name-part>
          </tp:taxon-name><tp:taxon-authority>Deeleman-Reinhold, 2001</tp:taxon-authority></tp:nomenclature><tp:treatment-sec sec-type="materials"><title>Materials</title><list list-type="alpha-lower" list-content="occurrences"><list-item><p><bold>Type status:</bold> <named-content xmlns:xlink="http://www.w3.org/1999/xlink" content-type="dwc:typeStatus" xlink:type="simple">Other material</named-content>. <bold>Occurrence:</bold> recordedBy: <named-content xmlns:xlink="http://www.w3.org/1999/xlink" content-type="dwc:recordedBy" xlink:type="simple">Kun Yu</named-content>; individualCount: <named-content xmlns:xlink="http://www.w3.org/1999/xlink" content-type="dwc:individualCount" xlink:type="simple">3</named-content>; sex: <named-content xmlns:xlink="http://www.w3.org/1999/xlink" content-type="dwc:sex" xlink:type="simple">female</named-content>; lifeStage: <named-content xmlns:xlink="http://www.w3.org/1999/xlink" content-type="dwc:lifeStage" xlink:type="simple">adult</named-content>; occurrenceID: <named-content xmlns:xlink="http://www.w3.org/1999/xlink" content-type="dwc:occurrenceID" xlink:type="simple">A4BFC04E-8B8F-5140-962E-E66E4586DDC2</named-content>; <bold>Taxon:</bold> scientificName: <named-content xmlns:xlink="http://www.w3.org/1999/xlink" content-type="dwc:scientificName" xlink:type="simple"><italic><tp:taxon-name><tp:taxon-name-part taxon-name-part-type="genus" reg="Serendib">Serendib</tp:taxon-name-part><tp:taxon-name-part taxon-name-part-type="species" reg="suthepica">suthepica</tp:taxon-name-part></tp:taxon-name></italic> Deeleman-Reinhold, 2001</named-content>; <bold>Location:</bold> country: <named-content xmlns:xlink="http://www.w3.org/1999/xlink" content-type="dwc:country" xlink:type="simple">China</named-content>; stateProvince: <named-content xmlns:xlink="http://www.w3.org/1999/xlink" content-type="dwc:stateProvince" xlink:type="simple">Yunnan Province</named-content>; county: <named-content xmlns:xlink="http://www.w3.org/1999/xlink" content-type="dwc:county" xlink:type="simple">Jinghong</named-content>; locality: <named-content xmlns:xlink="http://www.w3.org/1999/xlink" content-type="dwc:locality" xlink:type="simple">Wild Elephant Valley</named-content>; verbatimElevation: <named-content xmlns:xlink="http://www.w3.org/1999/xlink" content-type="dwc:verbatimElevation" xlink:type="simple">800m</named-content>; verbatimLatitude: <named-content xmlns:xlink="http://www.w3.org/1999/xlink" content-type="dwc:verbatimLatitude" xlink:type="simple">22°10′24.12″N</named-content>; verbatimLongitude: <named-content xmlns:xlink="http://www.w3.org/1999/xlink" content-type="dwc:verbatimLongitude" xlink:type="simple">100°51′33.75″E</named-content>; <bold>Event:</bold> year: <named-content xmlns:xlink="http://www.w3.org/1999/xlink" content-type="dwc:year" xlink:type="simple">2021</named-content>; month: <named-content xmlns:xlink="http://www.w3.org/1999/xlink" content-type="dwc:month" xlink:type="simple">8</named-content>; day: <named-content xmlns:xlink="http://www.w3.org/1999/xlink" content-type="dwc:day" xlink:type="simple">4</named-content>; <bold>Record Level:</bold> institutionID: <named-content xmlns:xlink="http://www.w3.org/1999/xlink" content-type="dwc:institutionID" xlink:type="simple">the Museum of Hebei University</named-content>; institutionCode: <named-content xmlns:xlink="http://www.w3.org/1999/xlink" content-type="dwc:institutionCode" xlink:type="simple">MHBU</named-content></p></list-item><list-item><p><bold>Type status:</bold> <named-content xmlns:xlink="http://www.w3.org/1999/xlink" content-type="dwc:typeStatus" xlink:type="simple">Other material</named-content>. <bold>Occurrence:</bold> recordedBy: <named-content xmlns:xlink="http://www.w3.org/1999/xlink" content-type="dwc:recordedBy" xlink:type="simple">Lu Zhang</named-content>; individualCount: <named-content xmlns:xlink="http://www.w3.org/1999/xlink" content-type="dwc:individualCount" xlink:type="simple">1</named-content>; sex: <named-content xmlns:xlink="http://www.w3.org/1999/xlink" content-type="dwc:sex" xlink:type="simple">female</named-content>; lifeStage: <named-content xmlns:xlink="http://www.w3.org/1999/xlink" content-type="dwc:lifeStage" xlink:type="simple">adult</named-content>; occurrenceID: <named-content xmlns:xlink="http://www.w3.org/1999/xlink" content-type="dwc:occurrenceID" xlink:type="simple">5395DD71-5DB3-51C6-ACEA-D2193C1D1651</named-content>; <bold>Taxon:</bold> scientificName: <named-content xmlns:xlink="http://www.w3.org/1999/xlink" content-type="dwc:scientificName" xlink:type="simple"><italic><tp:taxon-name><tp:taxon-name-part taxon-name-part-type="genus" reg="Serendib">Serendib</tp:taxon-name-part><tp:taxon-name-part taxon-name-part-type="species" reg="suthepica">suthepica</tp:taxon-name-part></tp:taxon-name></italic> Deeleman-Reinhold, 2001</named-content>; <bold>Location:</bold> country: <named-content xmlns:xlink="http://www.w3.org/1999/xlink" content-type="dwc:country" xlink:type="simple">China</named-content>; stateProvince: <named-content xmlns:xlink="http://www.w3.org/1999/xlink" content-type="dwc:stateProvince" xlink:type="simple">Yunnan Province</named-content>; county: <named-content xmlns:xlink="http://www.w3.org/1999/xlink" content-type="dwc:county" xlink:type="simple">Jinghong</named-content>; locality: <named-content xmlns:xlink="http://www.w3.org/1999/xlink" content-type="dwc:locality" xlink:type="simple">Wild Elephant Valley</named-content>; verbatimElevation: <named-content xmlns:xlink="http://www.w3.org/1999/xlink" content-type="dwc:verbatimElevation" xlink:type="simple">814m</named-content>; verbatimLatitude: <named-content xmlns:xlink="http://www.w3.org/1999/xlink" content-type="dwc:verbatimLatitude" xlink:type="simple">22°10′25.05″N</named-content>; verbatimLongitude: <named-content xmlns:xlink="http://www.w3.org/1999/xlink" content-type="dwc:verbatimLongitude" xlink:type="simple">100°51′19.07″E</named-content>; <bold>Event:</bold> year: <named-content xmlns:xlink="http://www.w3.org/1999/xlink" content-type="dwc:year" xlink:type="simple">2022</named-content>; month: <named-content xmlns:xlink="http://www.w3.org/1999/xlink" content-type="dwc:month" xlink:type="simple">6</named-content>; day: <named-content xmlns:xlink="http://www.w3.org/1999/xlink" content-type="dwc:day" xlink:type="simple">5</named-content>; <bold>Record Level:</bold> institutionID: <named-content xmlns:xlink="http://www.w3.org/1999/xlink" content-type="dwc:institutionID" xlink:type="simple">the Museum of Hebei University</named-content>; institutionCode: <named-content xmlns:xlink="http://www.w3.org/1999/xlink" content-type="dwc:institutionCode" xlink:type="simple">MHBU</named-content></p></list-item></list></tp:treatment-sec><tp:treatment-sec sec-type="Description"><title>Description</title><p>Female (Fig. <xref ref-type="fig" rid="F8343730">5</xref>; Fig. <xref ref-type="fig" rid="F8310319">6</xref>a–b). Total length 5.43; carapace 2.78 long, 1.52 wide; abdomen 2.65 long, 1.82 wide. Eye sizes and interdistances: AME 0.10, ALE 0.09, PME 0.09, PLE 0.08; AME–AME 0.30, AME–ALE 0.15, ALE–ALE 0.60, PME–PME 0.42, PME–PLE 0.37, PLE–PLE 1.04, ALE–PLE 0.38. MOA 0.26 long, anterior width 0.42, posterior width 0.51. Clypeal height 0.23. Labium 0.17 long, 0.33 wide. Sternum 1.10 long, 0.86 wide. Measurements of legs: I 4.97 (1.51, 0.47, 1.16, 1.04, 0.79), II 4.82 (1.51, 0.42, 1.20, 1.02, 0.67), III 3.78 (1.50, 0.45, 1.19, 1.05, 0.59), IV 6.82 (2.20, 0.57, 1.70, 1.52, 0.83).</p><p>Carapace black, elongated, covered plumose hair (Fig. <xref ref-type="fig" rid="F8310319">6</xref>a). Legs slender, with spines; coxae II–III white, others black; Legs I–II brown, femora black, distally with white stripes; Legs III–IV black, femur III with one white stripe distally, femur IV with one thin yellowish stripe distally (Fig. <xref ref-type="fig" rid="F8310319">6</xref>a–b); femora I–II with five bristles ventrally, femur III with two, femur IV with one (Fig. <xref ref-type="fig" rid="F8334479">3</xref>b). Abdomen black, oval, covered golden hairs; with transverse strips anteriorly and medially; with short and grooved collar (Fig. <xref ref-type="fig" rid="F8310319">6</xref>a; Fig. <xref ref-type="fig" rid="F8334490">1</xref>b). Dorsal scutum large, anterior with two pairs of strong spines (Fig. <xref ref-type="fig" rid="F8310319">6</xref>a).</p><p>Epigyne as in Fig. <xref ref-type="fig" rid="F8310319">6</xref>c–d. Copulatory openings distinct, with straight sclerotized margins. Copulatory ducts transverse, coiled, gradually extended into large, black anterior spermathecae. Posterior spermathecae diverging, with ovate distal parts and connecting with fertilization ducts.</p></tp:treatment-sec><tp:treatment-sec sec-type="Diagnosis"><title>Diagnosis</title><p>See the diagnosis of <italic><tp:taxon-name><tp:taxon-name-part taxon-name-part-type="genus" reg="Serendib">S.</tp:taxon-name-part><tp:taxon-name-part taxon-name-part-type="species" reg="hispida">hispida</tp:taxon-name-part></tp:taxon-name></italic> <bold>sp. n.</bold>.</p></tp:treatment-sec><tp:treatment-sec sec-type="Distribution"><title>Distribution</title><p>Thailand, Indonesia (Bali), China (Yunnan) (Fig. <xref ref-type="fig" rid="F8310338">9</xref>).</p></tp:treatment-sec><tp:treatment-sec><!--Section generated to contain objects referenced in tp:taxon-treatment.--><fig id="F8343730" position="float" orientation="portrait"><object-id xmlns:xlink="http://www.w3.org/1999/xlink" content-type="arpha" xlink:type="simple">81DE63CF-F1A5-5055-A7A1-8280FDB1EA24</object-id><object-id xmlns:xlink="http://www.w3.org/1999/xlink" content-type="doi" xlink:type="simple">10.3897/BDJ.11.e99980.figure5</object-id><label>Figure 5.</label><caption><p>Living habitus of <italic><tp:taxon-name><tp:taxon-name-part taxon-name-part-type="genus" reg="Serendib">Serendib</tp:taxon-name-part><tp:taxon-name-part taxon-name-part-type="species" reg="suthepica">suthepica</tp:taxon-name-part></tp:taxon-name></italic> Deeleman-Reinhold, 2001: <bold>a</bold>–<bold>b</bold> female, incomplete egg capsule and eggs (black arrows) (photographs by Kun Yu).</p></caption><graphic xmlns:xlink="http://www.w3.org/1999/xlink" xlink:href="bdj-11-e99980-g005.jpg" position="float" id="oo_803145.jpg" orientation="portrait" xlink:type="simple"><uri content-type="original_file" xlink:type="simple">https://binary.pensoft.net/fig/803145</uri></graphic></fig><fig id="F8310319" position="float" orientation="portrait"><object-id xmlns:xlink="http://www.w3.org/1999/xlink" content-type="arpha" xlink:type="simple">1D0F4303-C4D3-5038-9416-43ADA2895E93</object-id><object-id xmlns:xlink="http://www.w3.org/1999/xlink" content-type="doi" xlink:type="simple">10.3897/BDJ.11.e99980.figure6</object-id><label>Figure 6.</label><caption><p><italic><tp:taxon-name><tp:taxon-name-part taxon-name-part-type="genus" reg="Serendib">Serendib</tp:taxon-name-part><tp:taxon-name-part taxon-name-part-type="species" reg="suthepica">suthepica</tp:taxon-name-part></tp:taxon-name></italic> Deeleman-Reinhold, 2001: <bold>a</bold> female habitus, dorsal view; <bold>b</bold> same, ventral view; <bold>c</bold> epigyne, ventral view; <bold>d</bold> vulva, dorsal view. Abbreviations: CO—copulatory opening; CD—copulatory duct; FD—fertilization duct; S—spermatheca. Scale bars: 1 mm (a–b); 0.2 mm (c–d).</p></caption><graphic xmlns:xlink="http://www.w3.org/1999/xlink" xlink:href="bdj-11-e99980-g006.jpg" position="float" id="oo_803146.jpg" orientation="portrait" xlink:type="simple"><uri content-type="original_file" xlink:type="simple">https://binary.pensoft.net/fig/803146</uri></graphic></fig><fig-group id="F8334479" position="float" orientation="portrait"><caption><p>Femora of <italic><tp:taxon-name><tp:taxon-name-part taxon-name-part-type="genus" reg="Serendib">Serendib</tp:taxon-name-part></tp:taxon-name></italic> species (retrolateral view), females. Scale bars: 0.2 mm.</p></caption><fig id="F8334484" position="float" orientation="portrait"><object-id xmlns:xlink="http://www.w3.org/1999/xlink" content-type="arpha" xlink:type="simple">8ACF4471-45C1-507F-B89F-9854440BEE41</object-id><object-id xmlns:xlink="http://www.w3.org/1999/xlink" content-type="doi" xlink:type="simple">10.3897/BDJ.11.e99980.figure3a</object-id><label>Figure 3a.</label><caption><p><italic><tp:taxon-name><tp:taxon-name-part taxon-name-part-type="genus" reg="Serendib">Serendib</tp:taxon-name-part><tp:taxon-name-part taxon-name-part-type="species" reg="hispida">hispida</tp:taxon-name-part></tp:taxon-name></italic> <bold>sp. n.</bold>;</p></caption><graphic xmlns:xlink="http://www.w3.org/1999/xlink" xlink:href="bdj-11-e99980-g003_a.jpg" xlink:type="simple" position="float" orientation="portrait" id="oo_790907.jpg"><uri content-type="original_file" xlink:type="simple">https://binary.pensoft.net/fig/790907</uri></graphic></fig><fig id="F8334485" position="float" orientation="portrait"><object-id xmlns:xlink="http://www.w3.org/1999/xlink" content-type="arpha" xlink:type="simple">42DE2197-4B89-501B-A3F4-357D4B4DD4AA</object-id><object-id xmlns:xlink="http://www.w3.org/1999/xlink" content-type="doi" xlink:type="simple">10.3897/BDJ.11.e99980.figure3b</object-id><label>Figure 3b.</label><caption><p><italic><tp:taxon-name><tp:taxon-name-part taxon-name-part-type="genus" reg="Serendib">Serendib</tp:taxon-name-part><tp:taxon-name-part taxon-name-part-type="species" reg="suthepica">suthepica</tp:taxon-name-part></tp:taxon-name></italic> Deeleman-Reinhold, 2001;</p></caption><graphic xmlns:xlink="http://www.w3.org/1999/xlink" xlink:href="bdj-11-e99980-g003_b.jpg" xlink:type="simple" position="float" orientation="portrait" id="oo_790906.jpg"><uri content-type="original_file" xlink:type="simple">https://binary.pensoft.net/fig/790906</uri></graphic></fig><fig id="F8334486" position="float" orientation="portrait"><object-id xmlns:xlink="http://www.w3.org/1999/xlink" content-type="arpha" xlink:type="simple">190C904F-81F8-5993-841B-6D7704947F3F</object-id><object-id xmlns:xlink="http://www.w3.org/1999/xlink" content-type="doi" xlink:type="simple">10.3897/BDJ.11.e99980.figure3c</object-id><label>Figure 3c.</label><caption><p><italic><tp:taxon-name><tp:taxon-name-part taxon-name-part-type="genus" reg="Serendib">Serendib</tp:taxon-name-part><tp:taxon-name-part taxon-name-part-type="species" reg="volans">volans</tp:taxon-name-part></tp:taxon-name></italic> Deeleman-Reinhold, 2001.</p></caption><graphic xmlns:xlink="http://www.w3.org/1999/xlink" xlink:href="bdj-11-e99980-g003_c.jpg" xlink:type="simple" position="float" orientation="portrait" id="oo_790905.jpg"><uri content-type="original_file" xlink:type="simple">https://binary.pensoft.net/fig/790905</uri></graphic></fig></fig-group><fig-group id="F8334490" position="float" orientation="portrait"><caption><p>Characteristics of <italic><tp:taxon-name><tp:taxon-name-part taxon-name-part-type="genus" reg="Serendib">Serendib</tp:taxon-name-part></tp:taxon-name></italic> species. Scale bars: 0.2 mm.</p></caption><fig id="F8334787" position="float" orientation="portrait"><object-id xmlns:xlink="http://www.w3.org/1999/xlink" content-type="arpha" xlink:type="simple">23CB0A72-A6A7-5B51-BB98-1C034A22080F</object-id><object-id xmlns:xlink="http://www.w3.org/1999/xlink" content-type="doi" xlink:type="simple">10.3897/BDJ.11.e99980.figure1a</object-id><label>Figure 1a.</label><caption><p><italic><tp:taxon-name><tp:taxon-name-part taxon-name-part-type="genus" reg="Serendib">Serendib</tp:taxon-name-part><tp:taxon-name-part taxon-name-part-type="species" reg="hispida">hispida</tp:taxon-name-part></tp:taxon-name></italic> <bold>sp. n.</bold>: male ocular area, dorsal view (left) and frontal view (right);</p></caption><graphic xmlns:xlink="http://www.w3.org/1999/xlink" xlink:href="bdj-11-e99980-g001_a.jpg" xlink:type="simple" position="float" orientation="portrait" id="oo_790896.jpg"><uri content-type="original_file" xlink:type="simple">https://binary.pensoft.net/fig/790896</uri></graphic></fig><fig id="F8334788" position="float" orientation="portrait"><object-id xmlns:xlink="http://www.w3.org/1999/xlink" content-type="arpha" xlink:type="simple">E42B327E-CE53-5B85-AB73-CC37926DFBCB</object-id><object-id xmlns:xlink="http://www.w3.org/1999/xlink" content-type="doi" xlink:type="simple">10.3897/BDJ.11.e99980.figure1b</object-id><label>Figure 1b.</label><caption><p>Same, female collar;</p></caption><graphic xmlns:xlink="http://www.w3.org/1999/xlink" xlink:href="bdj-11-e99980-g001_b.jpg" xlink:type="simple" position="float" orientation="portrait" id="oo_804269.jpg"><uri content-type="original_file" xlink:type="simple">https://binary.pensoft.net/fig/804269</uri></graphic></fig><fig id="F8334789" position="float" orientation="portrait"><object-id xmlns:xlink="http://www.w3.org/1999/xlink" content-type="arpha" xlink:type="simple">D29740B7-FA1E-5D20-B242-6775E6B00D99</object-id><object-id xmlns:xlink="http://www.w3.org/1999/xlink" content-type="doi" xlink:type="simple">10.3897/BDJ.11.e99980.figure1c</object-id><label>Figure 1c.</label><caption><p><italic><tp:taxon-name><tp:taxon-name-part taxon-name-part-type="genus" reg="Serendib">Serendib</tp:taxon-name-part><tp:taxon-name-part taxon-name-part-type="species" reg="suthepica">suthepica</tp:taxon-name-part></tp:taxon-name></italic> Deeleman-Reinhold, 2001: female collar;</p></caption><graphic xmlns:xlink="http://www.w3.org/1999/xlink" xlink:href="bdj-11-e99980-g001_c.jpg" xlink:type="simple" position="float" orientation="portrait" id="oo_804270.jpg"><uri content-type="original_file" xlink:type="simple">https://binary.pensoft.net/fig/804270</uri></graphic></fig><fig id="F8334790" position="float" orientation="portrait"><object-id xmlns:xlink="http://www.w3.org/1999/xlink" content-type="arpha" xlink:type="simple">802CDD61-7316-52A6-8CE8-674A97227FE1</object-id><object-id xmlns:xlink="http://www.w3.org/1999/xlink" content-type="doi" xlink:type="simple">10.3897/BDJ.11.e99980.figure1d</object-id><label>Figure 1d.</label><caption><p><italic><tp:taxon-name><tp:taxon-name-part taxon-name-part-type="genus" reg="Serendib">Serendib</tp:taxon-name-part><tp:taxon-name-part taxon-name-part-type="species" reg="volans">volans</tp:taxon-name-part></tp:taxon-name></italic> Deeleman-Reinhold, 2001: female collar.</p></caption><graphic xmlns:xlink="http://www.w3.org/1999/xlink" xlink:href="bdj-11-e99980-g001_d.jpg" xlink:type="simple" position="float" orientation="portrait" id="oo_790900.jpg"><uri content-type="original_file" xlink:type="simple">https://binary.pensoft.net/fig/790900</uri></graphic></fig></fig-group><fig id="F8310338" position="float" orientation="portrait"><object-id xmlns:xlink="http://www.w3.org/1999/xlink" content-type="arpha" xlink:type="simple">9489B049-87A9-59D4-9F45-F71AC0C55D02</object-id><object-id xmlns:xlink="http://www.w3.org/1999/xlink" content-type="doi" xlink:type="simple">10.3897/BDJ.11.e99980.figure9</object-id><label>Figure 9.</label><caption><p>Distribution map of the genus <italic><tp:taxon-name><tp:taxon-name-part taxon-name-part-type="genus" reg="Serendib">Serendib</tp:taxon-name-part></tp:taxon-name></italic>.</p></caption><graphic xmlns:xlink="http://www.w3.org/1999/xlink" xlink:href="bdj-11-e99980-g009.png" position="float" id="oo_780911.png" orientation="portrait" xlink:type="simple"><uri content-type="original_file" xlink:type="simple">https://binary.pensoft.net/fig/780911</uri></graphic></fig></tp:treatment-sec></tp:taxon-treatment>
