# Supplementary material for: Note on the genus Serendib Deeleman-Reinhold, 2001, with the description of a new species (Araneae, Corinnidae, Castianeirinae)
Source: Biodivers Data J. 2023 Feb 15;11:e99980. doi: 10.3897/BDJ.11.e99980 (PMC10848861; doi:10.3897/BDJ.11.e99980)
Supplement: XML Treatment for Serendib muadai [file BDJ.11.e99980-treatment4.xml]

<!DOCTYPE tp:taxon-treatment
  PUBLIC "-//TaxonX//DTD Taxonomic Treatment Publishing DTD v0 20100105//EN" "tax-treatment-NSO.dtd">
<tp:taxon-treatment xmlns:tp="http://www.plazi.org/taxpub"><tp:treatment-meta><mixed-citation publication-type="journal"><person-group><name><surname>Zhang</surname><given-names>Lu</given-names></name><name><surname>Zhang</surname><given-names>Feng</given-names></name></person-group><article-title>Note on the genus <italic><tp:taxon-name><tp:taxon-name-part taxon-name-part-type="genus" reg="Serendib">Serendib</tp:taxon-name-part></tp:taxon-name></italic> Deeleman-Reinhold, 2001, with the description of a new species (<tp:taxon-name><tp:taxon-name-part taxon-name-part-type="order">Araneae</tp:taxon-name-part></tp:taxon-name>, <tp:taxon-name><tp:taxon-name-part taxon-name-part-type="family">Corinnidae</tp:taxon-name-part></tp:taxon-name>, <tp:taxon-name><tp:taxon-name-part taxon-name-part-type="subfamily">Castianeirinae</tp:taxon-name-part></tp:taxon-name>)</article-title><source>Biodivers Data J</source><day>15</day><month>02</month><year>2023</year><volume>11</volume><pub-id pub-id-type="doi">10.3897/BDJ.11.e99980</pub-id></mixed-citation></tp:treatment-meta><tp:nomenclature><tp:taxon-name>
            <object-id xmlns:xlink="http://www.w3.org/1999/xlink" content-type="arpha" xlink:type="simple">8E66ADAD-AC20-5D29-AE2C-7013831B56B3</object-id>
            <tp:taxon-name-part taxon-name-part-type="genus">Serendib</tp:taxon-name-part>
            <tp:taxon-name-part taxon-name-part-type="species">muadai</tp:taxon-name-part>
          </tp:taxon-name><tp:taxon-authority>Jäger, Nophaseud &amp; Praxaysombath, 2012</tp:taxon-authority></tp:nomenclature><tp:treatment-sec sec-type="Description"><title>Description</title><sec sec-type="Diagnosis and descriptions"><title>Diagnosis and descriptions</title><p>Diagnosis, descriptions and illustration are provided by <xref ref-type="bibr" rid="B8310416">Jäger et al. (2012)</xref>.</p></sec></tp:treatment-sec><tp:treatment-sec sec-type="Distribution"><title>Distribution</title><p>Laos (Fig. <xref ref-type="fig" rid="F8310338">9</xref>).</p></tp:treatment-sec><tp:treatment-sec><!--Section generated to contain objects referenced in tp:taxon-treatment.--><fig id="F8310338" position="float" orientation="portrait"><object-id xmlns:xlink="http://www.w3.org/1999/xlink" content-type="arpha" xlink:type="simple">9489B049-87A9-59D4-9F45-F71AC0C55D02</object-id><object-id xmlns:xlink="http://www.w3.org/1999/xlink" content-type="doi" xlink:type="simple">10.3897/BDJ.11.e99980.figure9</object-id><label>Figure 9.</label><caption><p>Distribution map of the genus <italic><tp:taxon-name><tp:taxon-name-part taxon-name-part-type="genus" reg="Serendib">Serendib</tp:taxon-name-part></tp:taxon-name></italic>.</p></caption><graphic xmlns:xlink="http://www.w3.org/1999/xlink" xlink:href="bdj-11-e99980-g009.png" position="float" id="oo_780911.png" orientation="portrait" xlink:type="simple"><uri content-type="original_file" xlink:type="simple">https://binary.pensoft.net/fig/780911</uri></graphic></fig></tp:treatment-sec><ref-list><ref id="B8310416"><element-citation xmlns:xlink="http://www.w3.org/1999/xlink" publication-type="article" xlink:type="simple"><person-group person-group-type="author"><name name-style="western"><surname>Jäger</surname><given-names>P.</given-names></name><name name-style="western"><surname>Nophaseud</surname><given-names>L.</given-names></name><name name-style="western"><surname>Praxaysombath</surname><given-names>B.</given-names></name></person-group><year>2012</year><article-title>Spiders from Laos with description of a new species and new records (<tp:taxon-name><tp:taxon-name-part taxon-name-part-type="class">Arachnida</tp:taxon-name-part></tp:taxon-name>: <tp:taxon-name><tp:taxon-name-part taxon-name-part-type="order">Araneae</tp:taxon-name-part></tp:taxon-name>).</article-title><source>Acta Arachnologica</source><volume>61</volume><fpage>77</fpage><lpage>92</lpage><pub-id pub-id-type="doi">10.2476/asjaa.61.77</pub-id></element-citation></ref></ref-list></tp:taxon-treatment>
