# Supplementary material for: Note on the genus Serendib Deeleman-Reinhold, 2001, with the description of a new species (Araneae, Corinnidae, Castianeirinae)
Source: Biodivers Data J. 2023 Feb 15;11:e99980. doi: 10.3897/BDJ.11.e99980 (PMC10848861; doi:10.3897/BDJ.11.e99980)
Supplement: XML Treatment for Serendib hispida [file BDJ.11.e99980-treatment5.xml]

<!DOCTYPE tp:taxon-treatment
  PUBLIC "-//TaxonX//DTD Taxonomic Treatment Publishing DTD v0 20100105//EN" "tax-treatment-NSO.dtd">
<tp:taxon-treatment xmlns:tp="http://www.plazi.org/taxpub"><tp:treatment-meta><mixed-citation publication-type="journal"><person-group><name><surname>Zhang</surname><given-names>Lu</given-names></name><name><surname>Zhang</surname><given-names>Feng</given-names></name></person-group><article-title>Note on the genus <italic><tp:taxon-name><tp:taxon-name-part taxon-name-part-type="genus" reg="Serendib">Serendib</tp:taxon-name-part></tp:taxon-name></italic> Deeleman-Reinhold, 2001, with the description of a new species (<tp:taxon-name><tp:taxon-name-part taxon-name-part-type="order">Araneae</tp:taxon-name-part></tp:taxon-name>, <tp:taxon-name><tp:taxon-name-part taxon-name-part-type="family">Corinnidae</tp:taxon-name-part></tp:taxon-name>, <tp:taxon-name><tp:taxon-name-part taxon-name-part-type="subfamily">Castianeirinae</tp:taxon-name-part></tp:taxon-name>)</article-title><source>Biodivers Data J</source><day>15</day><month>02</month><year>2023</year><volume>11</volume><pub-id pub-id-type="doi">10.3897/BDJ.11.e99980</pub-id></mixed-citation></tp:treatment-meta><tp:nomenclature><tp:taxon-name>
            <object-id xmlns:xlink="http://www.w3.org/1999/xlink" content-type="arpha" xlink:type="simple">7FA6DCEA-5704-5808-B167-78E4E745BEAA</object-id>
            <tp:taxon-name-part taxon-name-part-type="genus">Serendib</tp:taxon-name-part>
            <tp:taxon-name-part taxon-name-part-type="species">hispida</tp:taxon-name-part>
            <object-id xmlns:xlink="http://www.w3.org/1999/xlink" content-type="zoobank" xlink:type="simple" object-id-type="ZooBank">7801B957-F982-4D6A-9874-88A34CA86AAC</object-id>
          </tp:taxon-name><tp:taxon-authority>Zhang &amp; Zhang</tp:taxon-authority><tp:taxon-status xmlns:xlink="http://www.w3.org/1999/xlink" xlink:type="simple">sp. n.</tp:taxon-status></tp:nomenclature><tp:treatment-sec sec-type="materials"><title>Materials</title><list list-type="alpha-lower" list-content="occurrences"><list-item><p><bold>Type status:</bold> <named-content xmlns:xlink="http://www.w3.org/1999/xlink" content-type="dwc:typeStatus" xlink:type="simple">Holotype</named-content>. <bold>Occurrence:</bold> recordedBy: <named-content xmlns:xlink="http://www.w3.org/1999/xlink" content-type="dwc:recordedBy" xlink:type="simple">Zhizhong Gao</named-content>; individualCount: <named-content xmlns:xlink="http://www.w3.org/1999/xlink" content-type="dwc:individualCount" xlink:type="simple">1</named-content>; sex: <named-content xmlns:xlink="http://www.w3.org/1999/xlink" content-type="dwc:sex" xlink:type="simple">male</named-content>; lifeStage: <named-content xmlns:xlink="http://www.w3.org/1999/xlink" content-type="dwc:lifeStage" xlink:type="simple">adult</named-content>; occurrenceID: <named-content xmlns:xlink="http://www.w3.org/1999/xlink" content-type="dwc:occurrenceID" xlink:type="simple">D008FE69-6F16-505D-B06B-614E3D6B23E8</named-content>; <bold>Taxon:</bold> scientificName: <named-content xmlns:xlink="http://www.w3.org/1999/xlink" content-type="dwc:scientificName" xlink:type="simple"><italic><tp:taxon-name><tp:taxon-name-part taxon-name-part-type="genus" reg="Serendib">Serendib</tp:taxon-name-part><tp:taxon-name-part taxon-name-part-type="species" reg="hispida">hispida</tp:taxon-name-part></tp:taxon-name></italic></named-content>; <bold>Location:</bold> country: <named-content xmlns:xlink="http://www.w3.org/1999/xlink" content-type="dwc:country" xlink:type="simple">Malaysia</named-content>; county: <named-content xmlns:xlink="http://www.w3.org/1999/xlink" content-type="dwc:county" xlink:type="simple">Negeri Pahang</named-content>; locality: <named-content xmlns:xlink="http://www.w3.org/1999/xlink" content-type="dwc:locality" xlink:type="simple">Karak</named-content>; verbatimElevation: <named-content xmlns:xlink="http://www.w3.org/1999/xlink" content-type="dwc:verbatimElevation" xlink:type="simple">68m</named-content>; verbatimLatitude: <named-content xmlns:xlink="http://www.w3.org/1999/xlink" content-type="dwc:verbatimLatitude" xlink:type="simple">3°25′53.88″N</named-content>; verbatimLongitude: <named-content xmlns:xlink="http://www.w3.org/1999/xlink" content-type="dwc:verbatimLongitude" xlink:type="simple">102°3′40.74″E</named-content>; <bold>Event:</bold> year: <named-content xmlns:xlink="http://www.w3.org/1999/xlink" content-type="dwc:year" xlink:type="simple">2015</named-content>; month: <named-content xmlns:xlink="http://www.w3.org/1999/xlink" content-type="dwc:month" xlink:type="simple">10</named-content>; day: <named-content xmlns:xlink="http://www.w3.org/1999/xlink" content-type="dwc:day" xlink:type="simple">27</named-content>; <bold>Record Level:</bold> institutionID: <named-content xmlns:xlink="http://www.w3.org/1999/xlink" content-type="dwc:institutionID" xlink:type="simple">the Museum of Hebei University</named-content>; institutionCode: <named-content xmlns:xlink="http://www.w3.org/1999/xlink" content-type="dwc:institutionCode" xlink:type="simple">MHBU</named-content></p></list-item><list-item><p><bold>Type status:</bold> <named-content xmlns:xlink="http://www.w3.org/1999/xlink" content-type="dwc:typeStatus" xlink:type="simple">Paratype</named-content>. <bold>Occurrence:</bold> recordedBy: <named-content xmlns:xlink="http://www.w3.org/1999/xlink" content-type="dwc:recordedBy" xlink:type="simple">Zhizhong Gao</named-content>; individualCount: <named-content xmlns:xlink="http://www.w3.org/1999/xlink" content-type="dwc:individualCount" xlink:type="simple">1</named-content>; sex: <named-content xmlns:xlink="http://www.w3.org/1999/xlink" content-type="dwc:sex" xlink:type="simple">female</named-content>; lifeStage: <named-content xmlns:xlink="http://www.w3.org/1999/xlink" content-type="dwc:lifeStage" xlink:type="simple">adult</named-content>; occurrenceID: <named-content xmlns:xlink="http://www.w3.org/1999/xlink" content-type="dwc:occurrenceID" xlink:type="simple">FAB32914-FE13-5027-8608-2F3886291DD7</named-content>; <bold>Taxon:</bold> scientificName: <named-content xmlns:xlink="http://www.w3.org/1999/xlink" content-type="dwc:scientificName" xlink:type="simple"><italic><tp:taxon-name><tp:taxon-name-part taxon-name-part-type="genus" reg="Serendib">Serendib</tp:taxon-name-part><tp:taxon-name-part taxon-name-part-type="species" reg="hispida">hispida</tp:taxon-name-part></tp:taxon-name></italic></named-content>; <bold>Location:</bold> country: <named-content xmlns:xlink="http://www.w3.org/1999/xlink" content-type="dwc:country" xlink:type="simple">Malaysia</named-content>; county: <named-content xmlns:xlink="http://www.w3.org/1999/xlink" content-type="dwc:county" xlink:type="simple">Negeri Pahang</named-content>; locality: <named-content xmlns:xlink="http://www.w3.org/1999/xlink" content-type="dwc:locality" xlink:type="simple">Pahang</named-content>; verbatimElevation: <named-content xmlns:xlink="http://www.w3.org/1999/xlink" content-type="dwc:verbatimElevation" xlink:type="simple">68m</named-content>; verbatimLatitude: <named-content xmlns:xlink="http://www.w3.org/1999/xlink" content-type="dwc:verbatimLatitude" xlink:type="simple">3°25′53.88″N</named-content>; verbatimLongitude: <named-content xmlns:xlink="http://www.w3.org/1999/xlink" content-type="dwc:verbatimLongitude" xlink:type="simple">102°3′40.74″E</named-content>; <bold>Event:</bold> year: <named-content xmlns:xlink="http://www.w3.org/1999/xlink" content-type="dwc:year" xlink:type="simple">2015</named-content>; month: <named-content xmlns:xlink="http://www.w3.org/1999/xlink" content-type="dwc:month" xlink:type="simple">10</named-content>; day: <named-content xmlns:xlink="http://www.w3.org/1999/xlink" content-type="dwc:day" xlink:type="simple">27</named-content>; <bold>Record Level:</bold> institutionID: <named-content xmlns:xlink="http://www.w3.org/1999/xlink" content-type="dwc:institutionID" xlink:type="simple">the Museum of Hebei University</named-content>; institutionCode: <named-content xmlns:xlink="http://www.w3.org/1999/xlink" content-type="dwc:institutionCode" xlink:type="simple">NHBU</named-content></p></list-item></list></tp:treatment-sec><tp:treatment-sec sec-type="Description"><title>Description</title><p>Male (Holotype) (Fig. <xref ref-type="fig" rid="F8310321">7</xref>a–b). Total length 4.02; carapace 1.87 long, 1.29 wide; abdomen 2.15 long, 1.23 wide. Eye sizes and interdistances: AME 0.11, ALE 0.09, PME 0.10, PLE 0.08; AME–AME 0.19, AME–ALE 0.13, ALE–ALE 0.42, PME–PME 0.25, PME–PLE 0.17, PLE–PLE 0.56, ALE–PLE 0.20. MOA 0.18 long, anterior width 0.28, posterior width 0.35. Clypeal height 0.12. Labium 0.10 long, 0.27 wide. Sternum 0.86 long, 0.77 wide. Measurements of legs: I 4.68 (1.34, 0.47, 1.08, 0.96, 0.83), II 4.61 (1.35, 0.34, 1.12, 0.99, 0.81), III 4.43 (1.29, 0.42, 1.03, 1.04, 0.65), IV 5.87 (1.65, 0.47, 1.36, 1.45, 0.94).</p><p>Carapace brown, wedge-shaped, with smooth surface. Legs slender, orange (Fig. <xref ref-type="fig" rid="F8310321">7</xref>a–b); femur I with six bristles ventrally, femur II with five, femur III with two, femur IV with one (Fig. <xref ref-type="fig" rid="F8334479">3</xref>a). Abdomen dark brown, oval, with dorsal scutum; with short, V-shaped and grooved collar. Dorsal scutum large, oval; anterior with two pairs of strong spines and posterior with two rows of white, erected setae (Fig. <xref ref-type="fig" rid="F8310321">7</xref>a, c; Fig. <xref ref-type="fig" rid="F8334450">2</xref>a, c). Epigastric sclerite extending anteriorly and sclerotized. Ventral scutum rectangular and heavily sclerotized (Fig. <xref ref-type="fig" rid="F8310321">7</xref>b).</p><p>Palp as in Fig. <xref ref-type="fig" rid="F8310336">8</xref>a–d. RTA subuliform, small. Sperm duct coiled and formed several loops; anterior with transverse U-shaped loop, middle double S-shaped, posterior with extra loop. Embolus straight spine-like process, with cataphracted stripes on surface.</p><p>Female (Fig. <xref ref-type="fig" rid="F8310321">7</xref>c–d). Total length 5.32; carapace 2.07 long, 1.44 wide; abdomen 3.25 long, 1.76 wide. Eye sizes and interdistances: AME 0.13, ALE 0.10, PME 0.11, PLE 0.09; AME–AME 0.22, AME–ALE 0.14, ALE–ALE 0.47, PME–PME 0.29, PME–PLE 0.21, PLE–PLE 0.65, ALE–PLE 0.18. MOA 0.22 long, anterior width 0.31, posterior width 0.37. Clypeal height 0.13. Labium 0.12 long, 0.31 wide. Sternum 0.93 long, 0.81 wide. Measurements of legs: I 5.18 (1.46, 0.46, 1.22, 1.11, 0.93), II 5.01 (1.44, 0.47, 1.17, 1.05, 0.88), III 4.84 (1.43, 0.45, 1.12, 1.11, 0.73), IV 6.32 (1.83, 0.49, 1.53, 1.55, 0.92). Other characteristics as in the holotype, except dorsal scutum extending about half the length of abdomen.</p><p>Epigyne as in Fig. <xref ref-type="fig" rid="F8310336">8</xref>e–f. Copulatory openings posteriorly situated and separated. Copulatory ducts long, stair-stepping and extended into black anterior spermathecae. Posterior spermathecae slender, subcylindrical, separated. Fertilization ducts short, semi-circular, lying the posterior spermathecae.</p></tp:treatment-sec><tp:treatment-sec sec-type="Diagnosis"><title>Diagnosis</title><p>The new species resembles that of <italic><tp:taxon-name><tp:taxon-name-part taxon-name-part-type="genus" reg="Serendib">S.</tp:taxon-name-part><tp:taxon-name-part taxon-name-part-type="species" reg="suthepica">suthepica</tp:taxon-name-part></tp:taxon-name></italic> in anterior abdomen with two pairs of strong spines, but can be distinguished by the following characteristics: 1) the longer embolus (vs. short in <italic><tp:taxon-name><tp:taxon-name-part taxon-name-part-type="genus" reg="Serendib">S.</tp:taxon-name-part><tp:taxon-name-part taxon-name-part-type="species" reg="suthepica">suthepica</tp:taxon-name-part></tp:taxon-name></italic>) (cf. Fig. <xref ref-type="fig" rid="F8310336">8</xref>a–d with figs 517–519 in <xref ref-type="bibr" rid="B8310407">Deeleman-Reinhold (2001)</xref>); 2) carapace brown and smooth (vs. black, elongated, covered yellowish plumose in <italic><tp:taxon-name><tp:taxon-name-part taxon-name-part-type="genus" reg="Serendib">S.</tp:taxon-name-part><tp:taxon-name-part taxon-name-part-type="species" reg="suthepica">suthepica</tp:taxon-name-part></tp:taxon-name></italic>) (cf. Fig. <xref ref-type="fig" rid="F8310321">7</xref>a, c with Fig. <xref ref-type="fig" rid="F8310319">6</xref>a); 3) legs orange (vs. brown or black with white stripes distally in <italic><tp:taxon-name><tp:taxon-name-part taxon-name-part-type="genus" reg="Serendib">S.</tp:taxon-name-part><tp:taxon-name-part taxon-name-part-type="species" reg="suthepica">suthepica</tp:taxon-name-part></tp:taxon-name></italic>) (cf. Fig. <xref ref-type="fig" rid="F8310321">7</xref> with Fig. <xref ref-type="fig" rid="F8310319">6</xref>a–b); 4) copulatory ducts long, transverse and stair-stepping (vs. transverse, coiled in <italic><tp:taxon-name><tp:taxon-name-part taxon-name-part-type="genus" reg="Serendib">S.</tp:taxon-name-part><tp:taxon-name-part taxon-name-part-type="species" reg="suthepica">suthepica</tp:taxon-name-part></tp:taxon-name></italic>) (cf. Fig. <xref ref-type="fig" rid="F8310336">8</xref>e–f with Fig. <xref ref-type="fig" rid="F8310319">6</xref>c–d).</p></tp:treatment-sec><tp:treatment-sec sec-type="Etymology"><title>Etymology</title><p>The specific name is an adjective and refers to the characters of the dorsal scutum with two rows of setae. Latin <italic><tp:taxon-name><tp:taxon-name-part taxon-name-part-type="genus" reg="Serendib"/><tp:taxon-name-part taxon-name-part-type="species" reg="hispida">hispida</tp:taxon-name-part></tp:taxon-name></italic> = hispid.</p></tp:treatment-sec><tp:treatment-sec sec-type="Distribution"><title>Distribution</title><p>Malaysia (Pahang) (Fig. <xref ref-type="fig" rid="F8310338">9</xref>).</p></tp:treatment-sec><tp:treatment-sec><!--Section generated to contain objects referenced in tp:taxon-treatment.--><fig id="F8310321" position="float" orientation="portrait"><object-id xmlns:xlink="http://www.w3.org/1999/xlink" content-type="arpha" xlink:type="simple">8E0619DB-CD84-50E4-92FB-852C81D63F3A</object-id><object-id xmlns:xlink="http://www.w3.org/1999/xlink" content-type="doi" xlink:type="simple">10.3897/BDJ.11.e99980.figure7</object-id><label>Figure 7.</label><caption><p><italic><tp:taxon-name><tp:taxon-name-part taxon-name-part-type="genus" reg="Serendib">Serendib</tp:taxon-name-part><tp:taxon-name-part taxon-name-part-type="species" reg="hispida">hispida</tp:taxon-name-part></tp:taxon-name></italic> <bold>sp. n.</bold>: <bold>a</bold> male habitus, dorsal view; <bold>b</bold> same, ventral view; <bold>c</bold> female habitus, dorsal view; <bold>d</bold> same, ventral view. Scale bars: 1 mm (a–d).</p></caption><graphic xmlns:xlink="http://www.w3.org/1999/xlink" xlink:href="bdj-11-e99980-g007.jpg" position="float" id="oo_790071.jpg" orientation="portrait" xlink:type="simple"><uri content-type="original_file" xlink:type="simple">https://binary.pensoft.net/fig/790071</uri></graphic></fig><fig-group id="F8334479" position="float" orientation="portrait"><caption><p>Femora of <italic><tp:taxon-name><tp:taxon-name-part taxon-name-part-type="genus" reg="Serendib">Serendib</tp:taxon-name-part></tp:taxon-name></italic> species (retrolateral view), females. Scale bars: 0.2 mm.</p></caption><fig id="F8334484" position="float" orientation="portrait"><object-id xmlns:xlink="http://www.w3.org/1999/xlink" content-type="arpha" xlink:type="simple">8ACF4471-45C1-507F-B89F-9854440BEE41</object-id><object-id xmlns:xlink="http://www.w3.org/1999/xlink" content-type="doi" xlink:type="simple">10.3897/BDJ.11.e99980.figure3a</object-id><label>Figure 3a.</label><caption><p><italic><tp:taxon-name><tp:taxon-name-part taxon-name-part-type="genus" reg="Serendib">Serendib</tp:taxon-name-part><tp:taxon-name-part taxon-name-part-type="species" reg="hispida">hispida</tp:taxon-name-part></tp:taxon-name></italic> <bold>sp. n.</bold>;</p></caption><graphic xmlns:xlink="http://www.w3.org/1999/xlink" xlink:href="bdj-11-e99980-g003_a.jpg" xlink:type="simple" position="float" orientation="portrait" id="oo_790907.jpg"><uri content-type="original_file" xlink:type="simple">https://binary.pensoft.net/fig/790907</uri></graphic></fig><fig id="F8334485" position="float" orientation="portrait"><object-id xmlns:xlink="http://www.w3.org/1999/xlink" content-type="arpha" xlink:type="simple">42DE2197-4B89-501B-A3F4-357D4B4DD4AA</object-id><object-id xmlns:xlink="http://www.w3.org/1999/xlink" content-type="doi" xlink:type="simple">10.3897/BDJ.11.e99980.figure3b</object-id><label>Figure 3b.</label><caption><p><italic><tp:taxon-name><tp:taxon-name-part taxon-name-part-type="genus" reg="Serendib">Serendib</tp:taxon-name-part><tp:taxon-name-part taxon-name-part-type="species" reg="suthepica">suthepica</tp:taxon-name-part></tp:taxon-name></italic> Deeleman-Reinhold, 2001;</p></caption><graphic xmlns:xlink="http://www.w3.org/1999/xlink" xlink:href="bdj-11-e99980-g003_b.jpg" xlink:type="simple" position="float" orientation="portrait" id="oo_790906.jpg"><uri content-type="original_file" xlink:type="simple">https://binary.pensoft.net/fig/790906</uri></graphic></fig><fig id="F8334486" position="float" orientation="portrait"><object-id xmlns:xlink="http://www.w3.org/1999/xlink" content-type="arpha" xlink:type="simple">190C904F-81F8-5993-841B-6D7704947F3F</object-id><object-id xmlns:xlink="http://www.w3.org/1999/xlink" content-type="doi" xlink:type="simple">10.3897/BDJ.11.e99980.figure3c</object-id><label>Figure 3c.</label><caption><p><italic><tp:taxon-name><tp:taxon-name-part taxon-name-part-type="genus" reg="Serendib">Serendib</tp:taxon-name-part><tp:taxon-name-part taxon-name-part-type="species" reg="volans">volans</tp:taxon-name-part></tp:taxon-name></italic> Deeleman-Reinhold, 2001.</p></caption><graphic xmlns:xlink="http://www.w3.org/1999/xlink" xlink:href="bdj-11-e99980-g003_c.jpg" xlink:type="simple" position="float" orientation="portrait" id="oo_790905.jpg"><uri content-type="original_file" xlink:type="simple">https://binary.pensoft.net/fig/790905</uri></graphic></fig></fig-group><fig-group id="F8334450" position="float" orientation="portrait"><caption><p>Erect spines on anterior abdomen of <italic><tp:taxon-name><tp:taxon-name-part taxon-name-part-type="genus" reg="Serendib">Serendib</tp:taxon-name-part></tp:taxon-name></italic> species, females. Scale bars: 1 mm.</p></caption><fig id="F8334455" position="float" orientation="portrait"><object-id xmlns:xlink="http://www.w3.org/1999/xlink" content-type="arpha" xlink:type="simple">2BC6C04E-6348-5F3F-8986-A893F5D8D632</object-id><object-id xmlns:xlink="http://www.w3.org/1999/xlink" content-type="doi" xlink:type="simple">10.3897/BDJ.11.e99980.figure2a</object-id><label>Figure 2a.</label><caption><p><italic><tp:taxon-name><tp:taxon-name-part taxon-name-part-type="genus" reg="Serendib">Serendib</tp:taxon-name-part><tp:taxon-name-part taxon-name-part-type="species" reg="hispida">hispida</tp:taxon-name-part></tp:taxon-name></italic> <bold>sp. n.</bold>, dorsal view;</p></caption><graphic xmlns:xlink="http://www.w3.org/1999/xlink" xlink:href="bdj-11-e99980-g002_a.jpg" xlink:type="simple" position="float" orientation="portrait" id="oo_790901.jpg"><uri content-type="original_file" xlink:type="simple">https://binary.pensoft.net/fig/790901</uri></graphic></fig><fig id="F8334456" position="float" orientation="portrait"><object-id xmlns:xlink="http://www.w3.org/1999/xlink" content-type="arpha" xlink:type="simple">385AA399-2006-5D66-A099-CF8318B80E7C</object-id><object-id xmlns:xlink="http://www.w3.org/1999/xlink" content-type="doi" xlink:type="simple">10.3897/BDJ.11.e99980.figure2b</object-id><label>Figure 2b.</label><caption><p>same, lateral view;</p></caption><graphic xmlns:xlink="http://www.w3.org/1999/xlink" xlink:href="bdj-11-e99980-g002_b.jpg" xlink:type="simple" position="float" orientation="portrait" id="oo_803138.jpg"><uri content-type="original_file" xlink:type="simple">https://binary.pensoft.net/fig/803138</uri></graphic></fig><fig id="F8334457" position="float" orientation="portrait"><object-id xmlns:xlink="http://www.w3.org/1999/xlink" content-type="arpha" xlink:type="simple">1B38D099-1BC2-5CAB-B41D-1FDF6B49654D</object-id><object-id xmlns:xlink="http://www.w3.org/1999/xlink" content-type="doi" xlink:type="simple">10.3897/BDJ.11.e99980.figure2c</object-id><label>Figure 2c.</label><caption><p><italic><tp:taxon-name><tp:taxon-name-part taxon-name-part-type="genus" reg="Serendib">Serendib</tp:taxon-name-part><tp:taxon-name-part taxon-name-part-type="species" reg="volans">volans</tp:taxon-name-part></tp:taxon-name></italic> Deeleman-Reinhold, 2001, dorsal view;</p></caption><graphic xmlns:xlink="http://www.w3.org/1999/xlink" xlink:href="bdj-11-e99980-g002_c.jpg" xlink:type="simple" position="float" orientation="portrait" id="oo_803139.jpg"><uri content-type="original_file" xlink:type="simple">https://binary.pensoft.net/fig/803139</uri></graphic></fig><fig id="F8334458" position="float" orientation="portrait"><object-id xmlns:xlink="http://www.w3.org/1999/xlink" content-type="arpha" xlink:type="simple">4D8A035C-EC82-5D26-AA14-2A96DBB399D1</object-id><object-id xmlns:xlink="http://www.w3.org/1999/xlink" content-type="doi" xlink:type="simple">10.3897/BDJ.11.e99980.figure2d</object-id><label>Figure 2d.</label><caption><p>same, lateral view.</p></caption><graphic xmlns:xlink="http://www.w3.org/1999/xlink" xlink:href="bdj-11-e99980-g002_d.jpg" xlink:type="simple" position="float" orientation="portrait" id="oo_790904.jpg"><uri content-type="original_file" xlink:type="simple">https://binary.pensoft.net/fig/790904</uri></graphic></fig></fig-group><fig id="F8310336" position="float" orientation="portrait"><object-id xmlns:xlink="http://www.w3.org/1999/xlink" content-type="arpha" xlink:type="simple">E98A87CD-F3A8-500B-99E3-C9A0893A6E37</object-id><object-id xmlns:xlink="http://www.w3.org/1999/xlink" content-type="doi" xlink:type="simple">10.3897/BDJ.11.e99980.figure8</object-id><label>Figure 8.</label><caption><p><italic><tp:taxon-name><tp:taxon-name-part taxon-name-part-type="genus" reg="Serendib">Serendib</tp:taxon-name-part><tp:taxon-name-part taxon-name-part-type="species" reg="hispida">hispida</tp:taxon-name-part></tp:taxon-name></italic> <bold>sp. n.</bold>: a male left palp, prolateral view; <bold>b</bold> same, ventral view; <bold>c</bold> same, retrolateral view; <bold>d</bold> enlarged emblous, ventro-retrolateral view; <bold>e</bold> epigyne, ventral view; <bold>f</bold> vulva, dorsal view. Abbreviations: E—embolus; T—tegulum; ST—subtegulum; SD—sperm duct; RTA—retrolateral tibial apophysis; CO—copulatory opening; CD—copulatory duct; FD—fertilization duct; S—spermatheca. Scale bars: 0.1 mm (a–f).</p></caption><graphic xmlns:xlink="http://www.w3.org/1999/xlink" xlink:href="bdj-11-e99980-g008.jpg" position="float" id="oo_803148.jpg" orientation="portrait" xlink:type="simple"><uri content-type="original_file" xlink:type="simple">https://binary.pensoft.net/fig/803148</uri></graphic></fig><fig id="F8310319" position="float" orientation="portrait"><object-id xmlns:xlink="http://www.w3.org/1999/xlink" content-type="arpha" xlink:type="simple">1D0F4303-C4D3-5038-9416-43ADA2895E93</object-id><object-id xmlns:xlink="http://www.w3.org/1999/xlink" content-type="doi" xlink:type="simple">10.3897/BDJ.11.e99980.figure6</object-id><label>Figure 6.</label><caption><p><italic><tp:taxon-name><tp:taxon-name-part taxon-name-part-type="genus" reg="Serendib">Serendib</tp:taxon-name-part><tp:taxon-name-part taxon-name-part-type="species" reg="suthepica">suthepica</tp:taxon-name-part></tp:taxon-name></italic> Deeleman-Reinhold, 2001: <bold>a</bold> female habitus, dorsal view; <bold>b</bold> same, ventral view; <bold>c</bold> epigyne, ventral view; <bold>d</bold> vulva, dorsal view. Abbreviations: CO—copulatory opening; CD—copulatory duct; FD—fertilization duct; S—spermatheca. Scale bars: 1 mm (a–b); 0.2 mm (c–d).</p></caption><graphic xmlns:xlink="http://www.w3.org/1999/xlink" xlink:href="bdj-11-e99980-g006.jpg" position="float" id="oo_803146.jpg" orientation="portrait" xlink:type="simple"><uri content-type="original_file" xlink:type="simple">https://binary.pensoft.net/fig/803146</uri></graphic></fig><fig id="F8310338" position="float" orientation="portrait"><object-id xmlns:xlink="http://www.w3.org/1999/xlink" content-type="arpha" xlink:type="simple">9489B049-87A9-59D4-9F45-F71AC0C55D02</object-id><object-id xmlns:xlink="http://www.w3.org/1999/xlink" content-type="doi" xlink:type="simple">10.3897/BDJ.11.e99980.figure9</object-id><label>Figure 9.</label><caption><p>Distribution map of the genus <italic><tp:taxon-name><tp:taxon-name-part taxon-name-part-type="genus" reg="Serendib">Serendib</tp:taxon-name-part></tp:taxon-name></italic>.</p></caption><graphic xmlns:xlink="http://www.w3.org/1999/xlink" xlink:href="bdj-11-e99980-g009.png" position="float" id="oo_780911.png" orientation="portrait" xlink:type="simple"><uri content-type="original_file" xlink:type="simple">https://binary.pensoft.net/fig/780911</uri></graphic></fig></tp:treatment-sec><ref-list><ref id="B8310407"><element-citation xmlns:xlink="http://www.w3.org/1999/xlink" publication-type="article" xlink:type="simple"><person-group person-group-type="author"><name name-style="western"><surname>Deeleman-Reinhold</surname><given-names>C. L.</given-names></name></person-group><year>2001</year><article-title>Forest spiders of South East Asia: with a revision of thesac and ground spiders (<tp:taxon-name><tp:taxon-name-part taxon-name-part-type="order">Araneae</tp:taxon-name-part></tp:taxon-name>: <tp:taxon-name><tp:taxon-name-part taxon-name-part-type="family">Clubionidae</tp:taxon-name-part></tp:taxon-name>, <tp:taxon-name><tp:taxon-name-part taxon-name-part-type="family">Corinnidae</tp:taxon-name-part></tp:taxon-name>, <tp:taxon-name><tp:taxon-name-part taxon-name-part-type="family">Liocranidae</tp:taxon-name-part></tp:taxon-name>, <tp:taxon-name><tp:taxon-name-part taxon-name-part-type="family">Gnaphosidae</tp:taxon-name-part></tp:taxon-name>, <tp:taxon-name><tp:taxon-name-part taxon-name-part-type="family">Prodidomidae</tp:taxon-name-part></tp:taxon-name> and <tp:taxon-name><tp:taxon-name-part taxon-name-part-type="family">Trochanterriidae</tp:taxon-name-part></tp:taxon-name>).</article-title><source>Brill, Leiden</source><volume>591 pp.</volume><pub-id pub-id-type="doi">10.1163/9789004475588</pub-id></element-citation></ref></ref-list></tp:taxon-treatment>
